# Supplementary material for: Establishment of a mouse model for ischaemic heart failure induced by coronary microembolization via left ventricular oil injection
Source: Exp Physiol. 2025 Oct 19;111(3):1039–57. doi: 10.1113/EP092665 (PMC12949099; doi:10.1113/EP092665)
Supplement: Supplementary file 1 — Supplementary Materials. [file EPH-111-1039-s001.csv]

GeneID	C1_counts	C1_fpkm	C2_counts	C2_fpkm	C3_counts	C3_fpkm	O1_counts	O1_fpkm	O2_counts	O2_fpkm	O3_counts	O3_fpkm	O4_counts	O4_fpkm	Chr	Start	End	GeneSymbol	GeneID.1	Description	Biological Process	Cellular Component	Molecular Function	KEGG AnnotInfo	KEGG url	Oil-60uLvsControl.logFC	Oil-60uLvsControl.Pvalue	Oil-60uLvsControl.q	Oil-60uLvsControl.signaficant
Acod1	0	0	0	0	0	0	50	0.941092587	0	0	60	0.931235217	3	0.050694384	chr14	103047012	103056573	-	-	cis-aconitate decarboxylase	GO:0002760//positive regulation of antimicrobial humoral response; GO:0007566//embryo implantation; GO:0032088//negative regulation of NF-kappaB transcription factor activity; GO:0032480//negative regulation of type I interferon production; GO:0034136//negative regulation of toll-like receptor 2 signaling pathway; GO:0034144//negative regulation of toll-like receptor 4 signaling pathway; GO:00354…	GO:0005739//mitochondrion	GO:0047613//aconitate decarboxylase activity	K17724 aconitate decarboxylase [EC:4.1.1.6] | (RefSeq) Acod1, AI323667, CAD, Irg1; aconitate decarbo	http://www.genome.jp/dbget-bin/www_bget?mmu:16365	7.859499554	0.000212264	0.033097917	UP
Acot1	332	6.834912091	338	9.405547343	547	14.52457714	848	26.49575855	2385	83.23760716	653	16.8243959	3000	84.15462866	chr12	84009502	84017670	-	-	acyl-coenzyme a thioesterase 1	GO:0001666//response to hypoxia; GO:0001676//long-chain fatty acid metabolic process; GO:0006637//acyl-CoA metabolic process; GO:0009725//response to hormone; GO:0031667//response to nutrient levels; GO:0042493//response to drug; GO:0042760//very long-chain fatty acid catabolic process; GO:0070849//response to epidermal growth factor	GO:0005759//mitochondrial matrix; GO:0005829//cytosol; GO:0070062//extracellular exosome	GO:0005102//receptor binding; GO:0016290//palmitoyl-CoA hydrolase activity; GO:0052689//carboxylic ester hydrolase activity	K01068 acyl-coenzyme A thioesterase 1/2/4 [EC:3.1.2.2] | (RefSeq) Acot1, ACH2, CTE-1, CTE-I, Cte1, D	http://www.genome.jp/dbget-bin/www_bget?mmu:26897	2.398833104	3.04754E-06	0.002075377	UP
Acta2	16239	277.9706703	4269	98.77302884	5808	128.2294035	2311	60.03787244	1978	57.3987367	3723	79.75614927	2107	49.14350546	chr19	34240336	34255585	-	-	aortic smooth muscle	GO:0008217//regulation of blood pressure; GO:0009615//response to virus; GO:0010628//positive regulation of gene expression; GO:0014829//vascular smooth muscle contraction; GO:0030240//skeletal muscle thin filament assembly; GO:0048741//skeletal muscle fiber development; GO:0060047//heart contraction; GO:0072144//glomerular mesangial cell development; GO:0090131//mesenchyme migration	GO:0001725//stress fiber; GO:0005615//extracellular space; GO:0005829//cytosol; GO:0005865//striated muscle thin filament; GO:0005884//actin filament; GO:0030027//lamellipodium; GO:0030175//filopodium; GO:0030485//smooth muscle contractile fiber; GO:0032982//myosin filament; GO:0044297//cell body; GO:0070062//extracellular exosome	GO:0005200//structural constituent of cytoskeleton; GO:0005524//ATP binding; GO:0019901//protein kinase binding	K12313 actin, aortic smooth muscle | (RefSeq) Acta2, 0610041G09Rik, Actvs, SMAalpha, SMalphaA, a-SMA	http://www.genome.jp/dbget-bin/www_bget?mmu:11475	-1.407787333	2.2144E-06	0.001639135	DOWN
Adcy1	1927	5.045075086	358	1.266897474	291	0.982653104	240	0.953636394	161	0.714575546	271	0.887946213	100	0.356736727	chr11	7063489	7178506	-	-	adenylate cyclase type 1	GO:0003091//renal water homeostasis; GO:0007189//adenylate cyclase-activating G-protein coupled receptor signaling pathway; GO:0007190//activation of adenylate cyclase activity; GO:0007193//adenylate cyclase-inhibiting G-protein coupled receptor signaling pathway; GO:0007409//axonogenesis; GO:0007616//long-term memory; GO:0010226//response to lithium ion; GO:0019933//cAMP-mediated signaling; GO:0…	GO:0005634//nucleus; GO:0005737//cytoplasm; GO:0005887//integral component of plasma membrane; GO:0045121//membrane raft; GO:0070062//extracellular exosome	GO:0005516//calmodulin binding; GO:0005524//ATP binding; GO:0008294//calcium- and calmodulin-responsive adenylate cyclase activity; GO:0046872//metal ion binding	K08041 adenylate cyclase 1 [EC:4.6.1.1] | (RefSeq) Adcy1, AC1, D11Bwg1392e, I-AC, brl; adenylate cyc	http://www.genome.jp/dbget-bin/www_bget?mmu:432530	-1.685606719	0.000280851	0.039516485	DOWN
Adgb	27	0.171394809	2	0.017160756	6	0.049125442	0	0	0	0	0	0	0	0	chr10	10335703	10475145	-	-	androglobin isoform x7	GO:0006508//proteolysis	GO:0005737//cytoplasm	GO:0004198//calcium-dependent cysteine-type endopeptidase activity; GO:0019825//oxygen binding; GO:0020037//heme binding	no KO assigned | (RefSeq) Adgb, 9130014G24Rik; androglobin	http://www.genome.jp/dbget-bin/www_bget?mmu:215772	-6.226903567	0.000296347	0.041018742	DOWN
Alox8	323	3.167360393	0	0	0	0	0	0	0	0	0	0	0	0	chr11	69183885	69197843	-	-	arachidonate 15-lipoxygenase b isoform x1	GO:0008285//negative regulation of cell proliferation; GO:0010744//positive regulation of macrophage derived foam cell differentiation; GO:0019369//arachidonic acid metabolic process; GO:0019372//lipoxygenase pathway; GO:0035360//positive regulation of peroxisome proliferator activated receptor signaling pathway; GO:0043651//linoleic acid metabolic process; GO:0045618//positive regulation of kera…	GO:0005634//nucleus; GO:0005829//cytosol; GO:0005856//cytoskeleton; GO:0005886//plasma membrane; GO:0019898//extrinsic component of membrane; GO:0070062//extracellular exosome	GO:0005506//iron ion binding; GO:0005509//calcium ion binding; GO:0008289//lipid binding; GO:0016165//linoleate 13S-lipoxygenase activity; GO:0036403//arachidonate 8(S)-lipoxygenase activity; GO:0047677//arachidonate 8(R)-lipoxygenase activity; GO:0050473//arachidonate 15-lipoxygenase activity	K08022 arachidonate 15-lipoxygenase (second type) / 8-lipoxygenase (S-type) [EC:1.13.11.33 1.13.11.-	http://www.genome.jp/dbget-bin/www_bget?mmu:11688	-9.267026559	8.49548E-05	0.019813078	DOWN
Aox1	820	6.713805415	570	6.308153858	585	6.177774978	765	9.506091462	1189	16.50338786	1005	10.29798863	1452	16.19882142	chr1	58029806	58106410	-	-	aldehyde oxidase 1	GO:0006805//xenobiotic metabolic process; GO:0009115//xanthine catabolic process; GO:0017144//drug metabolic process; GO:0055114//oxidation-reduction process	GO:0005829//cytosol; GO:0070062//extracellular exosome	GO:0004031//aldehyde oxidase activity; GO:0004854//xanthine dehydrogenase activity; GO:0005506//iron ion binding; GO:0009055//electron carrier activity; GO:0016614//oxidoreductase activity, acting on CH-OH group of donors; GO:0043546//molybdopterin cofactor binding; GO:0050660//flavin adenine dinucleotide binding; GO:0051287//NAD binding; GO:0051537//2 iron, 2 sulfur cluster binding	K00157 aldehyde oxidase [EC:1.2.3.1] | (RefSeq) Aox1, AI196512, AI255253, Ao, Aox-1, Aox-2, Aox2, Mo	http://www.genome.jp/dbget-bin/www_bget?mmu:11761	1.07300895	6.79257E-05	0.017998434	UP
Arg1	5	0.108650186	0	0	0	0	330	10.88328657	8	0.294704529	663	18.03040352	213	6.306697151	chr10	24915207	24927470	-	-	b chain altering the binuclear manganese cluster of arginase diminishes thermostability and catalytic function	GO:0000050//urea cycle; GO:0001889//liver development; GO:0001938//positive regulation of endothelial cell proliferation; GO:0007568//aging; GO:0009635//response to herbicide; GO:0010042//response to manganese ion; GO:0010043//response to zinc ion; GO:0010269//response to selenium ion; GO:0010963//regulation of L-arginine import; GO:0014075//response to amine; GO:0019547//arginine catabolic proce…	GO:0005615//extracellular space; GO:0005634//nucleus; GO:0005741//mitochondrial outer membrane; GO:0043005//neuron projection; GO:0043025//neuronal cell body; GO:0070062//extracellular exosome	GO:0004053//arginase activity; GO:0030145//manganese ion binding	K01476 arginase [EC:3.5.3.1] | (RefSeq) Arg1, AI, AI256583, Arg-1, PGIF; arginase, liver	http://www.genome.jp/dbget-bin/www_bget?mmu:11846	7.707953718	1.19002E-10	6.75338E-07	UP
Arrdc2	225	3.52953793	93	1.971926884	145	2.933760515	161	3.833071029	754	20.05132311	165	3.239296697	1218	26.03421741	chr8	70835129	70839720	-	-	arrestin domain-containing protein 2 isoform x1	GO:0007165//signal transduction; GO:0071805//potassium ion transmembrane transport	GO:0005886//plasma membrane; GO:0016021//integral component of membrane; GO:0031410//cytoplasmic vesicle	GO:0005516//calmodulin binding; GO:0016286//small conductance calcium-activated potassium channel activity	no KO assigned | (RefSeq) Arrdc2, 4632416I05Rik, Ilad1; arrestin domain containing 2	http://www.genome.jp/dbget-bin/www_bget?mmu:70807	2.305622226	0.000246192	0.036132864	UP
Atp2b2	318	1.437708725	28	0.171109587	33	0.192432778	11	0.075478303	6	0.04598661	0	0	4	0.024641417	chr6	113743842	114042613	-	-	plasma membrane calcium-transporting atpase 2 isoform x5	GO:0003407//neural retina development; GO:0006357//regulation of transcription from RNA polymerase II promoter; GO:0006996//organelle organization; GO:0007283//spermatogenesis; GO:0007595//lactation; GO:0007626//locomotory behavior; GO:0008361//regulation of cell size; GO:0010751//negative regulation of nitric oxide mediated signal transduction; GO:0021702//cerebellar Purkinje cell differentiatio…	GO:0005783//endoplasmic reticulum; GO:0005829//cytosol; GO:0005887//integral component of plasma membrane; GO:0005901//caveola; GO:0005929//cilium; GO:0016323//basolateral plasma membrane; GO:0016324//apical plasma membrane; GO:0030018//Z disc; GO:0030054//cell junction; GO:0030315//T-tubule; GO:0030425//dendrite; GO:0032809//neuronal cell body membrane; GO:0043234//protein complex; GO:0045121//m…	GO:0005388//calcium-transporting ATPase activity; GO:0005509//calcium ion binding; GO:0005516//calmodulin binding; GO:0005524//ATP binding; GO:0008022//protein C-terminus binding; GO:0017080//sodium channel regulator activity; GO:0030165//PDZ domain binding; GO:0030346//protein phosphatase 2B binding; GO:0030899//calcium-dependent ATPase activity; GO:0033130//acetylcholine receptor binding; GO:00…	K05850 P-type Ca2+ transporter type 2B [EC:7.2.2.10] | (RefSeq) Atp2b2, D6Abb2e, Gena300, PMCA2, Tmy	http://www.genome.jp/dbget-bin/www_bget?mmu:11941	-3.956496512	3.56923E-05	0.01225452	DOWN
B430306N03Rik	2	0.018708986	0	0	4	0.048261583	19	0.269748789	10	0.15858299	56	0.655601174	22	0.280417318	chr17	48315270	48326511	-	-	-	-	-	-	no KO assigned | (RefSeq) B430306N03Rik, Treml6; RIKEN cDNA B430306N03 gene	http://www.genome.jp/dbget-bin/www_bget?mmu:320148	3.856257229	9.449E-05	0.020892103	UP
Bmp10	2279	55.20385564	0	0	0	0	2	0.073525966	0	0	0	0	0	0	chr6	87428994	87434512	-	-	bone morphogenetic protein 10	GO:0007155//cell adhesion; GO:0007512//adult heart development; GO:0010596//negative regulation of endothelial cell migration; GO:0010613//positive regulation of cardiac muscle hypertrophy; GO:0010614//negative regulation of cardiac muscle hypertrophy; GO:0010862//positive regulation of pathway-restricted SMAD protein phosphorylation; GO:0030308//negative regulation of cell growth; GO:0030509//BM…	GO:0005615//extracellular space; GO:0009986//cell surface; GO:0030018//Z disc	GO:0005125//cytokine activity; GO:0005160//transforming growth factor beta receptor binding; GO:0005179//hormone activity; GO:0008083//growth factor activity; GO:0031433//telethonin binding; GO:0033612//receptor serine/threonine kinase binding	K22670 bone morphogenetic protein 10 | (RefSeq) Bmp10, b2b2711Clo; bone morphogenetic protein 10	http://www.genome.jp/dbget-bin/www_bget?mmu:12154	-9.625714448	2.22321E-05	0.008602325	DOWN
C530008M17Rik	1028	4.858479212	89	0.568551441	95	0.579098128	32	0.229531803	35	0.28042171	58	0.343057309	7	0.045078264	chr5	76657779	76873554	-	-	-	-	-	-	no KO assigned | (RefSeq) C530008M17Rik, 2810489J07Rik, 4930529A19Rik, 4931405B09Rik, Crad, mKIAA121	http://www.genome.jp/dbget-bin/www_bget?mmu:320827	-3.087414459	2.13634E-05	0.008458399	DOWN
Cacna2d2	2603	14.97472209	68	0.528769066	111	0.82362383	42	0.366707295	51	0.497383225	22	0.158394002	44	0.344904756	chr9	107399749	107529346	-	-	voltage-dependent calcium channel subunit alpha-2 delta-2 isoform x1	GO:0007528//neuromuscular junction development; GO:0034765//regulation of ion transmembrane transport; GO:0040014//regulation of multicellular organism growth; GO:0046622//positive regulation of organ growth; GO:0048747//muscle fiber development; GO:0060024//rhythmic synaptic transmission; GO:0070588//calcium ion transmembrane transport	GO:0005891//voltage-gated calcium channel complex	GO:0005245//voltage-gated calcium channel activity; GO:0005246//calcium channel regulator activity; GO:0046872//metal ion binding	K04859 voltage-dependent calcium channel alpha-2/delta-2 | (RefSeq) Cacna2d2, Cacna2d, a2d2, du, mKI	http://www.genome.jp/dbget-bin/www_bget?mmu:56808	-3.888507918	2.16754E-06	0.001639135	DOWN
Car4	312	7.352219274	375	11.94449104	478	14.52824233	569	20.34987656	930	37.15208227	811	23.91752078	1878	60.30056048	chr11	84957754	84966054	-	-	carbonic anhydrase 4	GO:0006730//one-carbon metabolic process; GO:0006885//regulation of pH; GO:0015670//carbon dioxide transport; GO:0015701//bicarbonate transport; GO:0042493//response to drug; GO:0048513//organ development; GO:0048545//response to steroid hormone	GO:0005791//rough endoplasmic reticulum; GO:0005793//endoplasmic reticulum-Golgi intermediate compartment; GO:0005802//trans-Golgi network; GO:0016323//basolateral plasma membrane; GO:0016324//apical plasma membrane; GO:0016529//sarcoplasmic reticulum; GO:0030658//transport vesicle membrane; GO:0030667//secretory granule membrane; GO:0031362//anchored component of external side of plasma membrane…	GO:0004089//carbonate dehydratase activity; GO:0005515//protein binding; GO:0008270//zinc ion binding	K18246 carbonic anhydrase 4 [EC:4.2.1.1] | (RefSeq) Car4, AW456718, Ca4; carbonic anhydrase 4	http://www.genome.jp/dbget-bin/www_bget?mmu:12351	1.680806796	1.06551E-05	0.00549707	UP
Casq1	2247	38.48348999	311	7.199532411	376	8.305782316	293	7.615959996	179	5.197096289	108	2.31486987	131	3.057064329	chr1	172209894	172219895	-	-	calsequestrin-1	GO:0007029//endoplasmic reticulum organization; GO:0007519//skeletal muscle tissue development; GO:0009408//response to heat; GO:0010033//response to organic substance; GO:0014809//regulation of skeletal muscle contraction by regulation of release of sequestered calcium ion; GO:0014894//response to denervation involved in regulation of muscle adaptation; GO:0045214//sarcomere organization; GO:005…	GO:0005759//mitochondrial matrix; GO:0005790//smooth endoplasmic reticulum; GO:0005794//Golgi apparatus; GO:0014804//terminal cisterna lumen; GO:0030315//T-tubule; GO:0031674//I band; GO:0033017//sarcoplasmic reticulum membrane	GO:0005509//calcium ion binding	K23468 calsequestrin 1 | (RefSeq) Casq1, CSQ, CSQ-1, CSQ1, sCSQ; calsequestrin 1	http://www.genome.jp/dbget-bin/www_bget?mmu:12372	-1.920206841	0.000154494	0.028162623	DOWN
Ccl6	479	10.70587179	283	8.549593857	196	5.650201261	606	20.55629325	305	11.55640406	708	19.80392309	1188	36.17969232	chr11	83587886	83593087	-	-	c-c motif chemokine 6-like	GO:0002548//monocyte chemotaxis; GO:0006915//apoptotic process; GO:0007186//G-protein coupled receptor signaling pathway; GO:0030593//neutrophil chemotaxis; GO:0043547//positive regulation of GTPase activity; GO:0045662//negative regulation of myoblast differentiation; GO:0048247//lymphocyte chemotaxis; GO:0050729//positive regulation of inflammatory response; GO:0070098//chemokine-mediated signa…	GO:0005615//extracellular space	GO:0008009//chemokine activity; GO:0031726//CCR1 chemokine receptor binding	K05510 C-C motif chemokine 6 | (RefSeq) Ccl6, MRP-1, Scya6, c10; chemokine (C-C motif) ligand 6	http://www.genome.jp/dbget-bin/www_bget?mmu:20305	1.447204659	4.97322E-05	0.014980209	UP
Cebpb	1473	31.14382425	791	22.60571254	713	19.44375072	1376	44.15432833	1389	49.78606399	1343	35.53666387	2543	73.26177845	chr2	167688915	167690432	-	-	ccaat enhancer-binding protein beta	GO:0001541//ovarian follicle development; GO:0001892//embryonic placenta development; GO:0002432//granuloma formation; GO:0006953//acute-phase response; GO:0006955//immune response; GO:0007613//memory; GO:0030182//neuron differentiation; GO:0032753//positive regulation of interleukin-4 production; GO:0033598//mammary gland epithelial cell proliferation; GO:0035711//T-helper 1 cell activation; GO:…	GO:0000779//condensed chromosome, centromeric region; GO:0000790//nuclear chromatin; GO:0005654//nucleoplasm; GO:0005737//cytoplasm; GO:0016363//nuclear matrix; GO:0036488//CHOP-C/EBP complex	GO:0000978//RNA polymerase II core promoter proximal region sequence-specific DNA binding; GO:0000979//RNA polymerase II core promoter sequence-specific DNA binding; GO:0001077//transcriptional activator activity, RNA polymerase II core promoter proximal region sequence-specific binding; GO:0003682//chromatin binding; GO:0003705//transcription factor activity, RNA polymerase II distal enhancer se…	K10048 CCAAT/enhancer binding protein (C/EBP), beta | (RefSeq) Cebpb, C/EBPbeta, CRP2, IL-6DBP, LAP,	http://www.genome.jp/dbget-bin/www_bget?mmu:12608	1.099494021	8.11842E-05	0.019467061	UP
Chad	415	8.05779488	2	0.052489282	10	0.250431776	3	0.088404632	2	0.065831608	1	0.024299624	1	0.026456355	chr11	94565074	94569127	-	-	chondroadherin	GO:0001502//cartilage condensation; GO:0006469//negative regulation of protein kinase activity; GO:0019221//cytokine-mediated signaling pathway; GO:0046426//negative regulation of JAK-STAT cascade; GO:0060348//bone development; GO:1900155//negative regulation of bone trabecula formation	GO:0005578//proteinaceous extracellular matrix; GO:0005737//cytoplasm; GO:0016021//integral component of membrane	GO:0004860//protein kinase inhibitor activity	K06248 chondroadherin | (RefSeq) Chad, SLRR4A; chondroadherin	http://www.genome.jp/dbget-bin/www_bget?mmu:12643	-5.609690896	1.59908E-05	0.007778372	DOWN
Chil3	4	0.083418492	2	0.056377377	0	0	51	1.614203099	9	0.318186104	123	3.210250372	94	2.671112023	chr3	106147554	106167564	-	-	acidic mammalian chitinase isoform x2	GO:0000272//polysaccharide catabolic process; GO:0002532//production of molecular mediator involved in inflammatory response; GO:0006032//chitin catabolic process; GO:0090197//positive regulation of chemokine secretion	GO:0005615//extracellular space; GO:0005634//nucleus; GO:0005783//endoplasmic reticulum; GO:0031410//cytoplasmic vesicle	GO:0004563//beta-N-acetylhexosaminidase activity; GO:0004568//chitinase activity; GO:0008061//chitin binding; GO:0019900//kinase binding; GO:0030246//carbohydrate binding	K17524 chitinase 3-like 3/4 | (RefSeq) Chil3, AI505981, Chi3l3, ECF-L, Ym1; chitinase-like 3	http://www.genome.jp/dbget-bin/www_bget?mmu:12655	5.279566549	2.07154E-07	0.000351433	UP
Cilp2	3477	27.74620489	6	0.06471764	18	0.18526472	0	0	2	0.027056103	4	0.039947567	13	0.141352715	chr8	69880366	69887392	-	-	cartilage intermediate layer protein 2	-	GO:0005578//proteinaceous extracellular matrix; GO:0070062//extracellular exosome	GO:0004035//alkaline phosphatase activity; GO:0004551//nucleotide diphosphatase activity	no KO assigned | (RefSeq) Cilp2, 1110031K21Rik, AA407300, CLIP-2; cartilage intermediate layer prote	http://www.genome.jp/dbget-bin/www_bget?mmu:68709	-7.313444423	1.165E-06	0.001213457	DOWN
Ckmt1	111	2.331527752	7	0.198741322	21	0.568929203	2	0.063757791	0	0	5	0.131437431	0	0	chr2	121357751	121363737	-	-	creatine kinase u- mitochondrial	GO:0001822//kidney development; GO:0007519//skeletal muscle tissue development; GO:0016310//phosphorylation; GO:0021549//cerebellum development; GO:0032091//negative regulation of protein binding; GO:0043066//negative regulation of apoptotic process; GO:0048565//digestive tract development	GO:0005743//mitochondrial inner membrane; GO:0043204//perikaryon; GO:0043209//myelin sheath; GO:0044289//contact site; GO:0070062//extracellular exosome	GO:0004111//creatine kinase activity; GO:0005524//ATP binding; GO:0042803//protein homodimerization activity	K00933 creatine kinase [EC:2.7.3.2] | (RefSeq) Ckmt1, Mt-CK, ScCKmit, U-MtCK, UbCKmit, mi-CK, mia-CK	http://www.genome.jp/dbget-bin/www_bget?mmu:12716	-4.222435866	0.000134466	0.026098961	DOWN
Clec3a	597	6.53954715	0	0	0	0	0	0	0	0	0	0	0	0	chr8	114418034	114428133	-	-	c-type lectin domain family 3 member a	GO:0001501//skeletal system development; GO:0055114//oxidation-reduction process	GO:0005576//extracellular region	GO:0008270//zinc ion binding; GO:0016491//oxidoreductase activity; GO:0030246//carbohydrate binding	K17519 C-type lectin domain family 3 member A | (RefSeq) Clec3a, 1110019O10Rik, Clecsf1, Gm796; C-ty	http://www.genome.jp/dbget-bin/www_bget?mmu:403395	-10.15121929	2.12748E-05	0.008458399	DOWN
Clec4e	2	0.02737336	0	0	0	0	27	0.56085105	4	0.092809934	112	1.918437208	41	0.764616874	chr6	123281789	123289871	-	-	c-type lectin domain family 4 member e	GO:0002292//T cell differentiation involved in immune response; GO:0038094//Fc-gamma receptor signaling pathway; GO:0042742//defense response to bacterium; GO:0045087//innate immune response; GO:0050715//positive regulation of cytokine secretion	GO:0016021//integral component of membrane	GO:0004872//receptor activity; GO:0005515//protein binding; GO:0030246//carbohydrate binding	K10059 C-type lectin domain family 4 member E | (RefSeq) Clec4e, C86253, Clecsf9, Mincle; C-type lec	http://www.genome.jp/dbget-bin/www_bget?mmu:56619	6.084046824	1.28295E-06	0.001213457	UP
Col14a1	3445	17.31686572	481	3.268117507	406	2.632251721	343	2.616735575	280	2.386022027	375	2.359080602	210	1.438339017	chr15	55307694	55520803	-	-	collagen alpha-1 chain isoform x1	GO:0003229//ventricular cardiac muscle tissue development; GO:0007155//cell adhesion; GO:0030199//collagen fibril organization; GO:0048873//homeostasis of number of cells within a tissue; GO:0061050//regulation of cell growth involved in cardiac muscle cell development	GO:0005581//collagen trimer; GO:0005614//interstitial matrix; GO:0005615//extracellular space; GO:0070062//extracellular exosome	GO:0044822//poly(A) RNA binding	K08133 collagen, type XIV, alpha | (RefSeq) Col14a1, 5730412L22Rik, AW108078; collagen, type XIV, al	http://www.genome.jp/dbget-bin/www_bget?mmu:12818	-1.748261439	0.000213849	0.033097917	DOWN
Col15a1	8610	54.03602481	3480	29.52106418	2821	22.83519101	1586	15.10668173	598	6.362353262	2092	16.43135467	333	2.847648482	chr4	47208012	47313167	-	-	collagen alpha-1 chain	GO:0007155//cell adhesion	GO:0005581//collagen trimer; GO:0005604//basement membrane; GO:0005615//extracellular space; GO:0070062//extracellular exosome	GO:0005198//structural molecule activity	K08135 collagen, type XV, alpha | (RefSeq) Col15a1; collagen, type XV, alpha 1	http://www.genome.jp/dbget-bin/www_bget?mmu:12819	-1.779925462	5.0154E-05	0.014980209	DOWN
Col4a6	811	3.975146585	43	0.284887421	47	0.297133401	18	0.133903045	19	0.15787823	45	0.276042693	34	0.227076983	chrX	141165403	141474076	-	-	collagen alpha-6 chain	GO:0030198//extracellular matrix organization; GO:0038063//collagen-activated tyrosine kinase receptor signaling pathway; GO:0071230//cellular response to amino acid stimulus	GO:0005587//collagen type IV trimer	GO:0005201//extracellular matrix structural constituent	K06237 collagen, type IV, alpha | (RefSeq) Col4a6, BB116301; collagen, type IV, alpha 6	http://www.genome.jp/dbget-bin/www_bget?mmu:94216	-2.842897038	0.000169163	0.029387769	DOWN
Col6a2	8178	62.271667	2673	27.51153792	2724	26.75295817	1722	19.90041753	974	12.57299367	2258	21.51784486	896	9.29636783	chr10	76595756	76623625	-	-	collagen alpha-2 chain isoform x1	GO:0007155//cell adhesion; GO:0009749//response to glucose; GO:0070208//protein heterotrimerization	GO:0005578//proteinaceous extracellular matrix; GO:0005581//collagen trimer; GO:0005615//extracellular space; GO:0016021//integral component of membrane; GO:0042383//sarcolemma; GO:0070062//extracellular exosome	-	K06238 collagen, type VI, alpha | (RefSeq) Col6a2, Col6a-2; collagen, type VI, alpha 2	http://www.genome.jp/dbget-bin/www_bget?mmu:12834	-1.2622696	6.79593E-05	0.017998434	DOWN
Col8a2	272	1.863772855	14	0.129665559	33	0.291648226	3	0.031198304	4	0.04646441	6	0.051452535	16	0.149384647	chr4	126286794	126314330	-	-	collagen alpha-2 chain	GO:0001525//angiogenesis; GO:0016337//single organismal cell-cell adhesion; GO:0030198//extracellular matrix organization; GO:0030574//collagen catabolic process; GO:0048593//camera-type eye morphogenesis; GO:0050673//epithelial cell proliferation	GO:0005581//collagen trimer; GO:0005604//basement membrane; GO:0005788//endoplasmic reticulum lumen	GO:0005201//extracellular matrix structural constituent; GO:0030674//protein binding, bridging	K23455 collagen, type VIII, alpha | (RefSeq) Col8a2, AI429819; collagen, type VIII, alpha 2	http://www.genome.jp/dbget-bin/www_bget?mmu:329941	-3.33155822	0.000174783	0.030057322	DOWN
Comp	1784	22.66743967	40	0.686973736	33	0.540807717	12	0.231405949	19	0.409258373	41	0.651962962	11	0.190441769	chr8	70373548	70382066	-	-	cartilage oligomeric matrix protein	GO:0003417//growth plate cartilage development; GO:0007155//cell adhesion; GO:0030198//extracellular matrix organization; GO:0043066//negative regulation of apoptotic process; GO:0060173//limb development	GO:0005578//proteinaceous extracellular matrix; GO:0005615//extracellular space; GO:0070062//extracellular exosome	GO:0001968//fibronectin binding; GO:0002020//protease binding; GO:0005201//extracellular matrix structural constituent; GO:0005499//vitamin D binding; GO:0005509//calcium ion binding; GO:0005518//collagen binding; GO:0008201//heparin binding; GO:0043395//heparan sulfate proteoglycan binding	K04659 thrombospondin 2/3/4/5 | (RefSeq) Comp, TSP5; cartilage oligomeric matrix protein	http://www.genome.jp/dbget-bin/www_bget?mmu:12845	-4.329523014	5.35157E-06	0.003253949	DOWN
Cpz	121	1.787173057	14	0.279499991	36	0.68581197	4	0.089665812	2	0.050078071	4	0.073938848	10	0.201253361	chr5	35502218	35525626	-	-	carboxypeptidase z	GO:0006518//peptide metabolic process; GO:0016055//Wnt signaling pathway; GO:0016485//protein processing	GO:0005578//proteinaceous extracellular matrix; GO:0005615//extracellular space; GO:0070062//extracellular exosome	GO:0004181//metallocarboxypeptidase activity; GO:0004185//serine-type carboxypeptidase activity; GO:0008270//zinc ion binding	K13022 carboxypeptidase Z [EC:3.4.17.-] | (RefSeq) Cpz, AV136066; carboxypeptidase Z	http://www.genome.jp/dbget-bin/www_bget?mmu:242939	-3.042472334	0.000178158	0.030331335	DOWN
Csf3r	33	0.310872833	38	0.483865828	36	0.437413974	138	1.973029475	55	0.878350544	219	2.581929589	129	1.655847914	chr4	126023441	126044975	-	-	granulocyte colony-stimulating factor receptor isoform x1	GO:0007155//cell adhesion; GO:0019221//cytokine-mediated signaling pathway; GO:0030593//neutrophil chemotaxis; GO:0045637//regulation of myeloid cell differentiation; GO:0097186//amelogenesis	GO:0016021//integral component of membrane	GO:0004896//cytokine receptor activity; GO:0051916//granulocyte colony-stimulating factor binding	K05061 granulocyte colony-stimulating factor receptor | (RefSeq) Csf3r, Cd114, Csfgr, G-CSF-R, G-CSF	http://www.genome.jp/dbget-bin/www_bget?mmu:12986	2.116505701	4.01666E-05	0.012663621	UP
Csrp2	2631	94.98609896	365	17.81166803	443	20.6283386	269	14.73930953	251	15.36205371	356	16.08498463	252	12.39657317	chr10	110920176	110939514	-	-	cysteine and glycine-rich protein 2	GO:0007275//multicellular organismal development; GO:0045445//myoblast differentiation	GO:0005634//nucleus; GO:0005925//focal adhesion	GO:0005515//protein binding; GO:0008270//zinc ion binding	K09377 cysteine and glycine-rich protein | (RefSeq) Csrp2, AW551867, Crp2, SmLim; cysteine and glyci	http://www.genome.jp/dbget-bin/www_bget?mmu:13008	-1.537175035	0.000339232	0.045120473	DOWN
Cxcl5	15	0.290717979	3	0.078591289	4	0.099991238	117	3.441534675	4	0.131424695	361	8.756272787	20	0.528168543	chr5	90759298	90761625	-	-	c-x-c motif chemokine 6	GO:0001776//leukocyte homeostasis; GO:0002690//positive regulation of leukocyte chemotaxis; GO:0006954//inflammatory response; GO:0006955//immune response; GO:0007186//G-protein coupled receptor signaling pathway; GO:0007267//cell-cell signaling; GO:0010332//response to gamma radiation; GO:0010976//positive regulation of neuron projection development; GO:0030901//midbrain development; GO:0031100/…	GO:0005615//extracellular space	GO:0008009//chemokine activity; GO:0045236//CXCR chemokine receptor binding	K05506 C-X-C motif chemokine 5/6 | (RefSeq) Cxcl5, AMCF-II, Cxcl6, ENA-78, GCP-2, LIX, Scyb5, Scyb6;	http://www.genome.jp/dbget-bin/www_bget?mmu:20311	4.324776829	0.000144406	0.027016538	UP
Cxcr2	4	0.054934129	2	0.037126565	0	0	41	0.854578111	2	0.04656382	61	1.048439889	50	0.935651591	chr1	74153994	74161246	-	-	c-x-c chemokine receptor type 2	GO:0002438//acute inflammatory response to antigenic stimulus; GO:0006968//cellular defense response; GO:0007200//phospholipase C-activating G-protein coupled receptor signaling pathway; GO:0007204//positive regulation of cytosolic calcium ion concentration; GO:0008284//positive regulation of cell proliferation; GO:0010666//positive regulation of cardiac muscle cell apoptotic process; GO:0030901/…	GO:0005886//plasma membrane; GO:0009986//cell surface; GO:0016021//integral component of membrane; GO:0042629//mast cell granule	GO:0004918//interleukin-8 receptor activity; GO:0019959//interleukin-8 binding	K05050 C-X-C chemokine receptor type 2 | (RefSeq) Cxcr2, CD128, CDw128, Cmkar2, Gpcr16, IL-8Rh, IL-8	http://www.genome.jp/dbget-bin/www_bget?mmu:12765	4.452676573	8.88079E-05	0.020159398	UP
Cyp26b1	458	2.821968003	253	2.107073341	180	1.430475533	302	2.824094376	441	4.606398975	798	6.15348218	865	7.262140024	chr6	84571414	84593908	-	-	cytochrome p450 26b1 isoform x1	GO:0001709//cell fate determination; GO:0001768//establishment of T cell polarity; GO:0006805//xenobiotic metabolic process; GO:0006954//inflammatory response; GO:0007140//male meiosis; GO:0007283//spermatogenesis; GO:0009954//proximal/distal pattern formation; GO:0010628//positive regulation of gene expression; GO:0030326//embryonic limb morphogenesis; GO:0034653//retinoic acid catabolic process…	GO:0005789//endoplasmic reticulum membrane; GO:0031090//organelle membrane	GO:0001972//retinoic acid binding; GO:0005506//iron ion binding; GO:0008401//retinoic acid 4-hydroxylase activity; GO:0016709//oxidoreductase activity, acting on paired donors, with incorporation or reduction of molecular oxygen, NAD(P)H as one donor, and incorporation of one atom of oxygen; GO:0020037//heme binding	K12664 cytochrome P450 family 26 subfamily B | (RefSeq) Cyp26b1, CP26, P450RAI-2; cytochrome P450, f	http://www.genome.jp/dbget-bin/www_bget?mmu:232174	1.339334023	0.000103556	0.022299895	UP
Dkk3	22262	213.221363	86	1.113364865	33	0.407663471	40	0.581449744	55	0.893029037	48	0.575359413	76	0.991840945	chr7	112116019	112159121	-	-	dickkopf-related protein 3	GO:0030325//adrenal gland development; GO:0032348//negative regulation of aldosterone biosynthetic process; GO:0045892//negative regulation of transcription, DNA-templated; GO:0090090//negative regulation of canonical Wnt signaling pathway; GO:2000065//negative regulation of cortisol biosynthetic process	GO:0005615//extracellular space	-	no KO assigned | (RefSeq) Dkk3, AW061014, C87148, dkk-3, mDkk-3; dickkopf WNT signaling pathway inhi	http://www.genome.jp/dbget-bin/www_bget?mmu:50781	-6.440330342	8.53282E-07	0.001072557	DOWN
Drd2	355	5.415313233	92	1.896948675	152	2.990612462	44	1.018670106	30	0.775805471	35	0.668181923	41	0.85219894	chr9	49340428	49408177	-	-	d dopamine receptor isoform x2	GO:0001659//temperature homeostasis; GO:0001666//response to hypoxia; GO:0001975//response to amphetamine; GO:0001976//neurological system process involved in regulation of systemic arterial blood pressure; GO:0002027//regulation of heart rate; GO:0002028//regulation of sodium ion transport; GO:0002031//G-protein coupled receptor internalization; GO:0002052//positive regulation of neuroblast prol…	GO:0001669//acrosomal vesicle; GO:0005829//cytosol; GO:0005887//integral component of plasma membrane; GO:0014069//postsynaptic density; GO:0016328//lateral plasma membrane; GO:0030139//endocytic vesicle; GO:0030424//axon; GO:0030672//synaptic vesicle membrane; GO:0036126//sperm flagellum; GO:0043197//dendritic spine; GO:0043204//perikaryon; GO:0043679//axon terminus; GO:0060170//ciliary membrane	GO:0001591//dopamine neurotransmitter receptor activity, coupled via Gi/Go; GO:0004935//adrenergic receptor activity; GO:0008144//drug binding; GO:0035240//dopamine binding; GO:0035255//ionotropic glutamate receptor binding; GO:0042803//protein homodimerization activity; GO:0046982//protein heterodimerization activity	K04145 dopamine receptor D2 | (RefSeq) Drd2, D2R, Drd-2; dopamine receptor D2	http://www.genome.jp/dbget-bin/www_bget?mmu:13489	-2.005699762	2.0554E-05	0.008458399	DOWN
Fah	350	7.087282472	400	10.94823759	400	10.44703407	386	11.86273035	877	30.10562486	860	21.79423342	1945	53.66525626	chr7	84585159	84605942	-	-	fumarylacetoacetase	GO:0006527//arginine catabolic process; GO:0006559//L-phenylalanine catabolic process; GO:0006572//tyrosine catabolic process	GO:0070062//extracellular exosome	GO:0004334//fumarylacetoacetase activity; GO:0046872//metal ion binding	K01555 fumarylacetoacetase [EC:3.7.1.2] | (RefSeq) Fah, swst; fumarylacetoacetate hydrolase	http://www.genome.jp/dbget-bin/www_bget?mmu:14085	1.663102823	6.34806E-05	0.017998434	UP
Fbxo31	3523	25.70978133	3109	30.6675432	3374	31.75792652	4183	46.32967567	6838	84.59626525	4502	41.1171192	12025	119.5728907	chr8	121549443	121578863	-	-	f-box only protein 31	GO:0016567//protein ubiquitination; GO:0031145//anaphase-promoting complex-dependent proteasomal ubiquitin-dependent protein catabolic process; GO:0031146//SCF-dependent proteasomal ubiquitin-dependent protein catabolic process; GO:0031571//mitotic G1 DNA damage checkpoint; GO:0050775//positive regulation of dendrite morphogenesis; GO:2001224//positive regulation of neuron migration	GO:0005813//centrosome; GO:0019005//SCF ubiquitin ligase complex; GO:0043025//neuronal cell body	GO:0004842//ubiquitin-protein transferase activity; GO:0030332//cyclin binding	K10308 F-box protein 31 | (RefSeq) Fbxo31, 1110003O08Rik, 2310046N15Rik, Fbx14, Fbxo14; F-box protei	http://www.genome.jp/dbget-bin/www_bget?mmu:76454	1.349291408	0.00012981	0.025697753	UP
Fcamr	467	4.065226122	2	0.023532624	1	0.011227657	0	0	0	0	0	0	5	0.05930615	chr1	130784790	130825884	-	-	high affinity immunoglobulin alpha and immunoglobulin mu fc receptor isoform x1	GO:0002250//adaptive immune response; GO:0007165//signal transduction	GO:0005886//plasma membrane; GO:0016021//integral component of membrane	GO:0001791//IgM binding; GO:0004888//transmembrane signaling receptor activity; GO:0019862//IgA binding	K16851 high affinity immunoglobulin alpha and immunoglobulin mu Fc receptor | (RefSeq) Fcamr; Fc rec	http://www.genome.jp/dbget-bin/www_bget?mmu:64435	-6.238541021	0.000254851	0.03708409	DOWN
Fgf12	3572	23.51677667	2	0.017797904	8	0.067932509	2	0.01998398	4	0.044643958	5	0.041197209	20	0.179414791	chr16	28157783	28753243	-	-	fibroblast growth factor 12 isoform x3	GO:0003254//regulation of membrane depolarization; GO:0007254//JNK cascade; GO:0007268//synaptic transmission; GO:0007399//nervous system development; GO:0007507//heart development; GO:0008344//adult locomotory behavior; GO:0008543//fibroblast growth factor receptor signaling pathway; GO:0010765//positive regulation of sodium ion transport; GO:0050905//neuromuscular process; GO:0086002//cardiac m…	GO:0005615//extracellular space; GO:0005634//nucleus; GO:0016021//integral component of membrane	GO:0005104//fibroblast growth factor receptor binding; GO:0008083//growth factor activity; GO:0008201//heparin binding; GO:0017080//sodium channel regulator activity; GO:0044325//ion channel binding	K22413 fibroblast growth factor 11/12/13/14 | (RefSeq) Fgf12, AV114868, B230343J05Rik, FGF-12, FHF-1	http://www.genome.jp/dbget-bin/www_bget?mmu:14167	-6.633082519	1.02809E-05	0.005469763	DOWN
Fkbp5	850	7.023937995	699	7.807490118	497	5.297115637	668	8.377681811	3101	43.44100498	672	6.949642512	12999	146.3637712	chr17	28398753	28486149	-	-	peptidyl-prolyl cis-trans isomerase fkbp5	GO:0000413//protein peptidyl-prolyl isomerization; GO:0006355//regulation of transcription, DNA-templated; GO:0061077//chaperone-mediated protein folding	GO:0005654//nucleoplasm; GO:0005789//endoplasmic reticulum membrane; GO:0070062//extracellular exosome	GO:0003700//transcription factor activity, sequence-specific DNA binding; GO:0003755//peptidyl-prolyl cis-trans isomerase activity; GO:0005528//FK506 binding; GO:0031072//heat shock protein binding	K09571 FK506-binding protein 4/5 [EC:5.2.1.8] | (RefSeq) Fkbp5, D17Ertd592e, Dit1, FKBP-5, FKBP51; F	http://www.genome.jp/dbget-bin/www_bget?mmu:14229	3.000110442	0.000205583	0.033097917	UP
Fmod	2627	29.49082229	75	1.138048044	212	3.06961559	24	0.408906211	26	0.494807771	65	0.91321201	201	3.074572727	chr1	134037515	134048277	-	-	fibromodulin	GO:0030199//collagen fibril organization; GO:0035385//Roundabout signaling pathway; GO:0042060//wound healing; GO:0042476//odontogenesis; GO:0048846//axon extension involved in axon guidance; GO:0050770//regulation of axonogenesis	GO:0005578//proteinaceous extracellular matrix; GO:0005615//extracellular space; GO:0005622//intracellular	GO:0008201//heparin binding; GO:0048495//Roundabout binding	K08121 fibromodulin | (RefSeq) Fmod, AI131919, AU041740, FM, SLRR2E; fibromodulin	http://www.genome.jp/dbget-bin/www_bget?mmu:14264	-3.086883951	0.000206762	0.033097917	DOWN
Fras1	1035	2.300138428	16	0.048062475	28	0.080258858	10	0.033728675	4	0.015069886	16	0.044500517	14	0.042393919	chr5	96373819	96784733	-	-	extracellular matrix protein fras1	GO:0002009//morphogenesis of an epithelium; GO:0003338//metanephros morphogenesis; GO:0007154//cell communication; GO:0015031//protein transport; GO:0030326//embryonic limb morphogenesis; GO:0043588//skin development; GO:0060021//palate development	GO:0005886//plasma membrane; GO:0016021//integral component of membrane; GO:0061618//sublamina densa	GO:0005515//protein binding; GO:0046872//metal ion binding	K23379 extracelluar matrix protein FRAS1 | (RefSeq) Fras1, E130113P14Rik, bl, mKIAA1500; Fraser extr	http://www.genome.jp/dbget-bin/www_bget?mmu:231470	-4.465555535	6.11475E-06	0.003589779	DOWN
Frmpd1	282	1.863851875	4	0.035735084	4	0.034099154	4	0.040124343	0	0	4	0.033086721	0	0	chr4	45184416	45285936	-	-	ferm and pdz domain-containing protein 1	GO:0007165//signal transduction	GO:0005737//cytoplasm; GO:0005856//cytoskeleton; GO:0005886//plasma membrane; GO:0070062//extracellular exosome	GO:0005515//protein binding	no KO assigned | (RefSeq) Frmpd1, BC031840, mKIAA0967; FERM and PDZ domain containing 1	http://www.genome.jp/dbget-bin/www_bget?mmu:666060	-4.975594211	0.000287116	0.04006682	DOWN
Gclm	620	9.603795484	361	7.558418586	440	8.790735473	677	15.91569243	885	23.23971718	688	13.33739767	1713	36.15517603	chr3	122245557	122267215	-	-	glutamate--cysteine ligase regulatory subunit	GO:0006534//cysteine metabolic process; GO:0006536//glutamate metabolic process; GO:0006750//glutathione biosynthetic process; GO:0006979//response to oxidative stress; GO:0007568//aging; GO:0007584//response to nutrient; GO:0008637//apoptotic mitochondrial changes; GO:0014823//response to activity; GO:0035229//positive regulation of glutamate-cysteine ligase activity; GO:0035729//cellular respon…	GO:0017109//glutamate-cysteine ligase complex	GO:0004357//glutamate-cysteine ligase activity; GO:0030234//enzyme regulator activity; GO:0035226//glutamate-cysteine ligase catalytic subunit binding; GO:0046982//protein heterodimerization activity	K11205 glutamate--cysteine ligase regulatory subunit | (RefSeq) Gclm, AI649393, Gcmc, Glclr; glutama	http://www.genome.jp/dbget-bin/www_bget?mmu:14630	1.400826045	1.87743E-05	0.008195685	UP
Gja5	4168	42.44069294	223	3.069249141	298	3.913743339	224	3.461692044	166	2.865491985	211	2.688862906	277	3.843230468	chr3	97032402	97053634	-	-	gap junction alpha-5 protein	GO:0001501//skeletal system development; GO:0001525//angiogenesis; GO:0003105//negative regulation of glomerular filtration; GO:0003151//outflow tract morphogenesis; GO:0003158//endothelium development; GO:0003161//cardiac conduction system development; GO:0003174//mitral valve development; GO:0003193//pulmonary valve formation; GO:0003284//septum primum development; GO:0003294//atrial ventricula…	GO:0005887//integral component of plasma membrane; GO:0005922//connexon complex; GO:0014704//intercalated disc; GO:0042995//cell projection	GO:0055077//gap junction hemi-channel activity; GO:0071253//connexin binding; GO:0086076//gap junction channel activity involved in atrial cardiac muscle cell-AV node cell electrical coupling; GO:0086077//gap junction channel activity involved in AV node cell-bundle of His cell electrical coupling; GO:0086078//gap junction channel activity involved in bundle of His cell-Purkinje myocyte electrica…	K07614 gap junction alpha-5 protein | (RefSeq) Gja5, 5730555N10Rik, Cnx40, Cx40, Gja-5; gap junction	http://www.genome.jp/dbget-bin/www_bget?mmu:14613	-2.268328143	0.000235358	0.035849196	DOWN
H2-Ab1	1471	39.57429562	720	26.18216416	782	27.13492313	473	19.31289225	261	11.90357417	548	18.45068643	274	10.04414532	chr17	34263227	34269418	-	-	h2-ab1 protein	GO:0002344//B cell affinity maturation; GO:0002455//humoral immune response mediated by circulating immunoglobulin; GO:0002579//positive regulation of antigen processing and presentation; GO:0002827//positive regulation of T-helper 1 type immune response; GO:0019886//antigen processing and presentation of exogenous peptide antigen via MHC class II; GO:0042130//negative regulation of T cell prolif…	GO:0005769//early endosome; GO:0005771//multivesicular body; GO:0005794//Golgi apparatus; GO:0009897//external side of plasma membrane; GO:0016021//integral component of membrane; GO:0042613//MHC class II protein complex	GO:0008134//transcription factor binding; GO:0015643//toxic substance binding; GO:0031625//ubiquitin protein ligase binding; GO:0042605//peptide antigen binding; GO:0046982//protein heterodimerization activity; GO:1990405//protein antigen binding	K06752 MHC class II antigen | (RefSeq) H2-Ab1, AI845868, Abeta, H-2Ab, H2-Ab, I-Abeta, IAb, Ia-2, Ia	http://www.genome.jp/dbget-bin/www_bget?mmu:14961	-1.029041088	0.000103373	0.022299895	DOWN
Hmgcs2	868	8.457404354	259	3.411062351	412	5.177688364	884	13.07239886	4234	69.93661008	883	10.76736715	2740	36.37724763	chr3	98280431	98310738	-	-	hydroxymethylglutaryl- mitochondrial	GO:0001822//kidney development; GO:0001889//liver development; GO:0006695//cholesterol biosynthetic process; GO:0007420//brain development; GO:0007494//midgut development; GO:0007584//response to nutrient; GO:0008299//isoprenoid biosynthetic process; GO:0009266//response to temperature stimulus; GO:0010038//response to metal ion; GO:0030324//lung development; GO:0032869//cellular response to insu…	GO:0005743//mitochondrial inner membrane; GO:0005759//mitochondrial matrix	GO:0004421//hydroxymethylglutaryl-CoA synthase activity	K01641 hydroxymethylglutaryl-CoA synthase [EC:2.3.3.10] | (RefSeq) Hmgcs2, 1300002P16, mHS; 3-hydrox	http://www.genome.jp/dbget-bin/www_bget?mmu:15360	2.587203035	3.86706E-06	0.002532177	UP
Hmox1	372	7.575785879	165	4.54193819	138	3.624809267	339	10.47780002	332	11.46196794	512	13.04926832	2224	61.71367914	chr8	75093618	75100593	-	-	heme oxygenase 1	GO:0001935//endothelial cell proliferation; GO:0002246//wound healing involved in inflammatory response; GO:0002686//negative regulation of leukocyte migration; GO:0006644//phospholipid metabolic process; GO:0006788//heme oxidation; GO:0006879//cellular iron ion homeostasis; GO:0007264//small GTPase mediated signal transduction; GO:0007588//excretion; GO:0008217//regulation of blood pressure; GO:…	GO:0005615//extracellular space; GO:0005730//nucleolus; GO:0005789//endoplasmic reticulum membrane; GO:0005829//cytosol; GO:0005901//caveola; GO:0016021//integral component of membrane; GO:0048471//perinuclear region of cytoplasm	GO:0004392//heme oxygenase (decyclizing) activity; GO:0004630//phospholipase D activity; GO:0004871//signal transducer activity; GO:0019899//enzyme binding; GO:0020037//heme binding; GO:0042803//protein homodimerization activity; GO:0046872//metal ion binding	K00510 heme oxygenase 1 [EC:1.14.14.18] | (RefSeq) Hmox1, D8Wsu38e, HO-1, HO1, Hemox, Hmox, Hsp32; h	http://www.genome.jp/dbget-bin/www_bget?mmu:15368	2.268312776	6.87165E-05	0.017998434	UP
ID	-
Ifi205	253	5.034161204	226	6.078375986	226	5.800111708	297	8.969096616	401	13.52655878	446	11.10638962	440	11.92947077	chr1	174011998	174031755	-	-	myeloid cell nuclear differentiation antigen	GO:0006357//regulation of transcription from RNA polymerase II promoter; GO:0030308//negative regulation of cell growth; GO:0035458//cellular response to interferon-beta; GO:0042771//intrinsic apoptotic signaling pathway in response to DNA damage by p53 class mediator; GO:0045669//positive regulation of osteoblast differentiation; GO:0048839//inner ear development	GO:0005730//nucleolus; GO:0005737//cytoplasm; GO:0016020//membrane; GO:0016607//nuclear speck; GO:0034399//nuclear periphery	GO:0000978//RNA polymerase II core promoter proximal region sequence-specific DNA binding; GO:0001047//core promoter binding; GO:0001078//transcriptional repressor activity, RNA polymerase II core promoter proximal region sequence-specific binding; GO:0003712//transcription cofactor activity; GO:0008134//transcription factor binding; GO:0042802//identical protein binding; GO:0044822//poly(A) RNA …	no KO assigned | (RefSeq) Ifi205, D3, D3cDNA, Ifi205a; interferon activated gene 205	http://www.genome.jp/dbget-bin/www_bget?mmu:226695	1.039535846	0.000330598	0.044318345	UP
Ifitm1	42	2.089924227	58	3.901052254	29	1.861232252	134	10.11979475	90	7.592068425	130	8.09573066	137	9.288887883	chr7	140967429	140969828	-	-	interferon-induced transmembrane protein 3	GO:0001503//ossification; GO:0001756//somitogenesis; GO:0006898//receptor-mediated endocytosis; GO:0008285//negative regulation of cell proliferation; GO:0032897//negative regulation of viral transcription; GO:0034341//response to interferon-gamma; GO:0035455//response to interferon-alpha; GO:0035456//response to interferon-beta; GO:0045071//negative regulation of viral genome replication; GO:004…	GO:0005634//nucleus; GO:0005765//lysosomal membrane; GO:0005783//endoplasmic reticulum; GO:0005886//plasma membrane; GO:0009986//cell surface; GO:0016021//integral component of membrane; GO:0031902//late endosome membrane; GO:0045177//apical part of cell; GO:0070062//extracellular exosome	-	K19831 interferon induced transmembrane protein 1 | (RefSeq) Ifitm1, 1110036C17Rik, DSPA2a, Mil-2, M	http://www.genome.jp/dbget-bin/www_bget?mmu:68713	1.764646523	0.00023678	0.035849196	UP
Igf1	3617	16.58882155	841	5.21357405	809	4.785605224	509	3.542994389	483	3.755350794	614	3.524251119	394	2.462210348	chr10	87858265	87937047	-	-	insulin-like growth factor i isoform x3	GO:0000187//activation of MAPK activity; GO:0001666//response to hypoxia; GO:0001974//blood vessel remodeling; GO:0002576//platelet degranulation; GO:0006417//regulation of translation; GO:0007565//female pregnancy; GO:0007568//aging; GO:0007584//response to nutrient; GO:0007608//sensory perception of smell; GO:0007613//memory; GO:0007623//circadian rhythm; GO:0008285//negative regulation of cell…	GO:0005614//interstitial matrix; GO:0031093//platelet alpha granule lumen; GO:0035867//alphav-beta3 integrin-IGF-1-IGF1R complex; GO:0042567//insulin-like growth factor ternary complex; GO:0043025//neuronal cell body; GO:0070382//exocytic vesicle	GO:0005158//insulin receptor binding; GO:0005159//insulin-like growth factor receptor binding; GO:0005178//integrin binding; GO:0005179//hormone activity; GO:0005496//steroid binding; GO:0008083//growth factor activity; GO:0043539//protein serine/threonine kinase activator activity	K05459 insulin-like growth factor 1 | (RefSeq) Igf1, C730016P09Rik, Igf-1, Igf-I; insulin-like growt	http://www.genome.jp/dbget-bin/www_bget?mmu:16000	-1.36161617	8.26386E-05	0.019540576	DOWN
Igfbp5	30060	164.8075953	6067	44.96087613	6502	45.97868364	4469	37.18641031	1941	18.04056505	4112	28.21452877	3261	24.36132744	chr1	72858065	72874865	-	-	insulin-like growth factor-binding protein 5	GO:0001558//regulation of cell growth; GO:0007565//female pregnancy; GO:0007568//aging; GO:0010906//regulation of glucose metabolic process; GO:0014912//negative regulation of smooth muscle cell migration; GO:0017148//negative regulation of translation; GO:0031069//hair follicle morphogenesis; GO:0042593//glucose homeostasis; GO:0043568//positive regulation of insulin-like growth factor receptor …	GO:0042567//insulin-like growth factor ternary complex	GO:0001968//fibronectin binding; GO:0031994//insulin-like growth factor I binding; GO:0031995//insulin-like growth factor II binding	K23577 insulin-like growth factor-binding protein 5 | (RefSeq) Igfbp5, AI256729, AW208790, IGFBP-5,	http://www.genome.jp/dbget-bin/www_bget?mmu:16011	-1.609404327	2.00997E-05	0.008458399	DOWN
Il1rn	2	0.026189527	3	0.053099622	2	0.03377917	86	1.709156222	2	0.044398061	90	1.474930687	24	0.428223798	chr2	24336860	24351491	-	-	interleukin-1 receptor antagonist protein isoform x1	GO:0001660//fever generation; GO:0002439//chronic inflammatory response to antigenic stimulus; GO:0006629//lipid metabolic process; GO:0007565//female pregnancy; GO:0007613//memory; GO:0014050//negative regulation of glutamate secretion; GO:0014823//response to activity; GO:0019233//sensory perception of pain; GO:0019752//carboxylic acid metabolic process; GO:0030073//insulin secretion; GO:003033…	GO:0005615//extracellular space; GO:0005737//cytoplasm; GO:0070062//extracellular exosome	GO:0005125//cytokine activity; GO:0005150//interleukin-1, Type I receptor binding; GO:0005151//interleukin-1, Type II receptor binding; GO:0045352//interleukin-1 Type I receptor antagonist activity; GO:0045353//interleukin-1 Type II receptor antagonist activity	K05481 interleukin 1 receptor antagonist | (RefSeq) Il1rn, F630041P17Rik, IL-1ra; interleukin 1 rece	http://www.genome.jp/dbget-bin/www_bget?mmu:16181	4.531692033	5.7415E-05	0.016839731	UP
Islr	4242	62.16808847	890	17.63028693	772	14.59269387	446	9.920130017	494	12.27326617	547	10.03264915	360	7.188880333	chr9	58156246	58159236	-	-	immunoglobulin superfamily containing leucine-rich repeat protein	GO:0007155//cell adhesion	GO:0005615//extracellular space; GO:0070062//extracellular exosome	-	no KO assigned | (RefSeq) Islr, AW553146, Meflin; immunoglobulin superfamily containing leucine-rich	http://www.genome.jp/dbget-bin/www_bget?mmu:26968	-1.614119226	2.6782E-05	0.009912253	DOWN
Itga8	2305	13.37061009	177	1.387797449	288	2.154736179	125	1.100464312	133	1.307881177	235	1.706002273	80	0.632313108	chr2	12106632	12301920	-	-	integrin alpha-8 isoform x1	GO:0001656//metanephros development; GO:0007160//cell-matrix adhesion; GO:0007229//integrin-mediated signaling pathway; GO:0007420//brain development; GO:0007613//memory; GO:0016337//single organismal cell-cell adhesion; GO:0030030//cell projection organization; GO:0030198//extracellular matrix organization; GO:0030511//positive regulation of transforming growth factor beta receptor signaling pat…	GO:0005783//endoplasmic reticulum; GO:0005925//focal adhesion; GO:0008305//integrin complex; GO:0009986//cell surface; GO:0014069//postsynaptic density; GO:0032591//dendritic spine membrane; GO:0034678//integrin alpha8-beta1 complex; GO:0043204//perikaryon; GO:0045177//apical part of cell	GO:0046872//metal ion binding	K06584 integrin alpha 8 | (RefSeq) Itga8, AI447669; integrin alpha 8	http://www.genome.jp/dbget-bin/www_bget?mmu:241226	-2.179438334	0.000119416	0.02449471	DOWN
Klk1b26	5	0.176930898	2	0.095661282	0	0	27	1.4500504	28	1.679685848	24	1.062860746	41	1.976876042	chr7	44012678	44016969	-	-	partial	GO:0002035//brain renin-angiotensin system; GO:0031638//zymogen activation	GO:0005615//extracellular space; GO:0005634//nucleus; GO:0043234//protein complex; GO:0070062//extracellular exosome	GO:0004252//serine-type endopeptidase activity; GO:0016811//hydrolase activity, acting on carbon-nitrogen (but not peptide) bonds, in linear amides	K01325 tissue kallikrein [EC:3.4.21.35] | (RefSeq) Klk1b26, Egfbp2, Klk26, PRECE-2, mGK-26, mGK26; k	http://www.genome.jp/dbget-bin/www_bget?mmu:16618	3.992106486	2.69755E-06	0.001913574	UP
Lcn2	71	2.671469881	65	3.30580943	34	1.65003126	621	35.46248698	922	58.8110873	983	46.28890422	6420	329.146215	chr2	32384637	32387739	-	-	neutrophil gelatinase-associated lipocalin	GO:0006811//ion transport; GO:0009615//response to virus; GO:0009635//response to herbicide; GO:0010046//response to mycotoxin; GO:0010628//positive regulation of gene expression; GO:0015891//siderophore transport; GO:0031346//positive regulation of cell projection organization; GO:0031669//cellular response to nutrient levels; GO:0042493//response to drug; GO:0045087//innate immune response; GO:…	GO:0005615//extracellular space; GO:0005829//cytosol; GO:0070062//extracellular exosome	GO:0002020//protease binding; GO:0005215//transporter activity; GO:0005506//iron ion binding; GO:0036094//small molecule binding; GO:0042803//protein homodimerization activity	K21129 lipocalin 2 | (RefSeq) Lcn2, 24p3, AW212229, NRL, Sip24; lipocalin 2	http://www.genome.jp/dbget-bin/www_bget?mmu:16819	5.58427044	3.06584E-13	2.6098E-09	UP
Lingo1	816	6.513239534	34	0.366824499	19	0.195605839	8	0.096913111	7	0.094719912	12	0.119872506	4	0.04350396	chr9	56618460	56796956	-	-	leucine-rich repeat and immunoglobulin-like domain-containing nogo receptor-interacting protein 1 isoform x1	GO:0007409//axonogenesis; GO:0021954//central nervous system neuron development; GO:0043491//protein kinase B signaling; GO:0048715//negative regulation of oligodendrocyte differentiation	GO:0005886//plasma membrane; GO:0016021//integral component of membrane	GO:0005154//epidermal growth factor receptor binding	K23533 leucine-rich repeat and immunoglobulin-like domain-containing nogo receptor-interacting prote	http://www.genome.jp/dbget-bin/www_bget?mmu:235402	-4.629325751	1.01914E-06	0.001156726	DOWN
Lmntd1	2630	34.62286575	37	0.658387401	19	0.322613239	8	0.159839056	2	0.044634802	8	0.131804033	17	0.304942593	chr6	145387885	145450773	-	-	lamin tail domain-containing protein 1 isoform x2	GO:0008283//cell proliferation	GO:0005635//nuclear envelope; GO:0005737//cytoplasm; GO:0005882//intermediate filament	GO:0005198//structural molecule activity	no KO assigned | (RefSeq) Lmntd1, 4933403M22Rik, AI482300, Ifltd1, Lmna-rs1, Lmna1; lamin tail domai	http://www.genome.jp/dbget-bin/www_bget?mmu:74071	-6.079307733	1.34621E-07	0.000254659	DOWN
Lrg1	1158	27.46956154	1091	34.98166228	1329	40.66206878	3413	122.8754474	2451	98.56502434	4109	121.9862155	10289	332.5663003	chr17	56119678	56121946	-	-	leucine-rich alpha-2-glycoprotein	GO:0001938//positive regulation of endothelial cell proliferation; GO:0030511//positive regulation of transforming growth factor beta receptor signaling pathway; GO:0045766//positive regulation of angiogenesis; GO:0050873//brown fat cell differentiation	GO:0005615//extracellular space; GO:0070062//extracellular exosome	GO:0005160//transforming growth factor beta receptor binding	no KO assigned | (RefSeq) Lrg1, 1300008B03Rik, 2310031E04Rik, Lrg, Lrhg; leucine-rich alpha-2-glycop	http://www.genome.jp/dbget-bin/www_bget?mmu:76905	2.327941821	8.89945E-09	2.52522E-05	UP
Ltbp2	897	3.98911634	89	0.534991387	64	0.367100989	29	0.19573474	25	0.188477982	61	0.339504506	71	0.430233786	chr12	84783212	84877270	-	-	latent-transforming growth factor beta-binding protein 2 isoform x1	GO:0007179//transforming growth factor beta receptor signaling pathway; GO:0030502//negative regulation of bone mineralization; GO:0032331//negative regulation of chondrocyte differentiation; GO:0036363//transforming growth factor beta activation; GO:0045780//positive regulation of bone resorption; GO:0060349//bone morphogenesis; GO:0060430//lung saccule development; GO:0097435//fibril organizati…	GO:0005578//proteinaceous extracellular matrix; GO:0005615//extracellular space; GO:0070062//extracellular exosome	GO:0005509//calcium ion binding; GO:0008201//heparin binding; GO:0050431//transforming growth factor beta binding	K08023 latent transforming growth factor beta binding protein 2/3/4 | (RefSeq) Ltbp2, AW208642; late	http://www.genome.jp/dbget-bin/www_bget?mmu:16997	-2.410911794	0.000308171	0.042311437	DOWN
Ly6c1	1998	80.96760011	2102	115.1386197	2309	120.6871517	2611	160.586233	4077	280.0869334	3142	159.3504934	6314	348.6440552	chr15	75044018	75048853	-	-	lymphocyte antigen 6a-2 6e-1 precursor	-	GO:0005622//intracellular; GO:0009897//external side of plasma membrane; GO:0031225//anchored component of membrane	-	K06846 lymphocyte antigen 6 complex locus protein D/E/G6/H | (RefSeq) Ly6c1, AA682074, AA959465, Ly-	http://www.genome.jp/dbget-bin/www_bget?mmu:17067	1.19769568	0.000207904	0.033097917	UP
Map3k6	409	2.967215947	169	1.657238733	163	1.52522801	303	3.336215767	587	7.219386646	294	2.669344493	1845	18.23829015	chr4	133239657	133252929	-	-	mitogen-activated protein kinase kinase kinase 6 isoform x1	GO:0000186//activation of MAPKK activity	GO:0005622//intracellular	GO:0000287//magnesium ion binding; GO:0004709//MAP kinase kinase kinase activity; GO:0005515//protein binding; GO:0005524//ATP binding	K04425 mitogen-activated protein kinase kinase kinase 6 [EC:2.7.11.25] | (RefSeq) Map3k6, Ask2, MAPK	http://www.genome.jp/dbget-bin/www_bget?mmu:53608	2.008874015	0.000278757	0.039516485	UP
Mcf2l	1469	9.270142381	1144	9.758052656	1337	10.88221589	1848	17.69914272	2093	22.39082993	1780	14.0577579	3126	26.87914724	chr8	12873544	13020509	-	-	guanine nucleotide exchange factor dbs isoform x5	GO:0035025//positive regulation of Rho protein signal transduction; GO:0043547//positive regulation of GTPase activity; GO:0045332//phospholipid translocation; GO:0045944//positive regulation of transcription from RNA polymerase II promoter	GO:0005615//extracellular space; GO:0005737//cytoplasm; GO:0012505//endomembrane system; GO:0016021//integral component of membrane; GO:0030027//lamellipodium; GO:0031234//extrinsic component of cytoplasmic side of plasma membrane	GO:0000287//magnesium ion binding; GO:0004012//phospholipid-translocating ATPase activity; GO:0005089//Rho guanyl-nucleotide exchange factor activity; GO:0005515//protein binding; GO:0005524//ATP binding; GO:0005545//1-phosphatidylinositol binding	K20685 guanine nucleotide exchange factor MCF2 | (RefSeq) Mcf2l, C130040G20Rik, Dbs, Ost, mKIAA0362;	http://www.genome.jp/dbget-bin/www_bget?mmu:17207	1.054491959	6.53766E-05	0.017998434	UP
Meox1	1290	18.75130966	400	7.859128885	354	6.636918417	247	5.449096569	119	2.932413506	316	5.748577979	92	1.822181473	chr11	101877510	101894354	-	-	homeobox protein mox-1 isoform x1	GO:0001757//somite specification; GO:0045944//positive regulation of transcription from RNA polymerase II promoter; GO:0061056//sclerotome development	GO:0005634//nucleus; GO:0005737//cytoplasm	GO:0000978//RNA polymerase II core promoter proximal region sequence-specific DNA binding; GO:0001046//core promoter sequence-specific DNA binding; GO:0001077//transcriptional activator activity, RNA polymerase II core promoter proximal region sequence-specific binding; GO:0003682//chromatin binding; GO:0071837//HMG box domain binding	K09322 homeobox protein MOX | (RefSeq) Meox1, AI385561, D330041M02Rik, Mox-1, Mox1; mesenchyme homeo	http://www.genome.jp/dbget-bin/www_bget?mmu:17285	-1.44113865	0.000370985	0.048213889	DOWN
Mettl20	607	12.63412827	422	11.87248326	597	16.02700025	831	26.25084396	780	27.52247892	735	19.14588203	1514	42.93825293	chr6	149141478	149151171	-	-	methyltransferase-like protein 20 isoform x1	GO:0018023//peptidyl-lysine trimethylation	GO:0005759//mitochondrial matrix	GO:0016279//protein-lysine N-methyltransferase activity	K22843 ETFB lysine methyltransferase [EC:2.1.1.-] | (RefSeq) Etfbkmt, 4833442J19Rik, AI256744, ETFB-	http://www.genome.jp/dbget-bin/www_bget?mmu:320204	1.132328592	9.33242E-05	0.020892103	UP
Mfap4	4061	82.28464065	379	10.38000401	357	9.329864257	170	5.227816853	169	5.805088515	209	5.299849318	112	3.092186743	chr11	61485378	61488708	-	-	microfibril-associated glycoprotein 4 isoform x1	GO:0007155//cell adhesion; GO:0009650//UV protection; GO:0010712//regulation of collagen metabolic process; GO:0048251//elastic fiber assembly; GO:0071493//cellular response to UV-B; GO:0097435//fibril organization	GO:0001527//microfibril; GO:0005578//proteinaceous extracellular matrix; GO:0005615//extracellular space; GO:0070062//extracellular exosome; GO:0071953//elastic fiber	-	no KO assigned | (RefSeq) Mfap4, 1110007F23Rik; microfibrillar-associated protein 4	http://www.genome.jp/dbget-bin/www_bget?mmu:76293	-2.731718064	8.81985E-07	0.001072557	DOWN
Mgat5b	67	0.544262908	6	0.065880625	4	0.041909767	0	0	0	0	0	0	0	0	chr11	116918863	116986944	-	-	alpha- -mannosylglycoprotein 6-beta-n-acetylglucosaminyltransferase b isoform x1	GO:0006487//protein N-linked glycosylation	GO:0005794//Golgi apparatus; GO:0016021//integral component of membrane	GO:0030144//alpha-1,6-mannosylglycoprotein 6-beta-N-acetylglucosaminyltransferase activity; GO:0046872//metal ion binding	K09661 mannosyl alpha-1,6-glycoprotein beta-1,6-N-acetyl-glucosaminyltransferase, isozyme B [EC:2.4.	http://www.genome.jp/dbget-bin/www_bget?mmu:268510	-7.295412993	1.73774E-05	0.007870122	DOWN
Mt1	2082	102.6456859	1362	90.76315998	1550	98.56279167	3710	277.6000509	5276	440.9619507	5301	327.0764151	20026	1345.290551	chr8	94179084	94180327	-	-	metallothionein isoform partial	GO:0006882//cellular zinc ion homeostasis; GO:0007263//nitric oxide mediated signal transduction; GO:0010273//detoxification of copper ion; GO:0043524//negative regulation of neuron apoptotic process; GO:0045926//negative regulation of growth; GO:0071247//cellular response to chromate; GO:0071276//cellular response to cadmium ion; GO:0071294//cellular response to zinc ion	GO:0005634//nucleus; GO:0005764//lysosome; GO:0005829//cytosol; GO:0048471//perinuclear region of cytoplasm	GO:0005507//copper ion binding; GO:0008270//zinc ion binding	-	-	2.668217257	2.99616E-08	7.28709E-05	UP
Mt2	231	13.33454351	129	10.06533902	77	5.732950868	1465	128.3481028	1260	123.3028379	2007	144.9923184	6513	512.2820692	chr8	94172618	94173567	-	-	metallothionein partial	GO:0006882//cellular zinc ion homeostasis; GO:0007263//nitric oxide mediated signal transduction; GO:0010273//detoxification of copper ion; GO:0071276//cellular response to cadmium ion; GO:0071294//cellular response to zinc ion	GO:0005634//nucleus; GO:0005737//cytoplasm	GO:0005515//protein binding; GO:0008270//zinc ion binding	-	-	4.603589581	5.40855E-17	9.20805E-13	UP
Mt3	176	10.49956622	18	1.451455476	9	0.692504373	4	0.362163214	6	0.606801008	2	0.14932074	4	0.325147624	chr8	94152607	94154148	-	-	-	-	-	-	-	-	-3.446633397	0.000323186	0.043668532	DOWN
Mybphl	13236	332.9254909	0	0	0	0	10	0.381747275	0	0	4	0.125916235	4	0.137092023	chr3	108364911	108380057	-	-	Myosin light chain kinase, smooth muscle	-	-	-	no KO assigned | (RefSeq) Mybphl, 1110037P11Rik; myosin binding protein H-like	http://www.genome.jp/dbget-bin/www_bget?mmu:68753	-9.305224788	3.77606E-05	0.012362957	DOWN
Myl4	89115	3108.879926	15	0.7073216	34	1.52986594	38	2.011974118	9	0.532270015	26	1.135162234	47	2.234152937	chr11	104550663	104587219	-	-	myosin light chain 4	GO:0002026//regulation of the force of heart contraction; GO:0032781//positive regulation of ATPase activity; GO:0060048//cardiac muscle contraction	GO:0016459//myosin complex; GO:0031672//A band	GO:0003785//actin monomer binding; GO:0005509//calcium ion binding; GO:0051015//actin filament binding	K12750 myosin light chain 4 | (RefSeq) Myl4, ALC1, AMLC, ELC, ELC1a, GT1, MLC1EMB, MLC1a, Myla; myos	http://www.genome.jp/dbget-bin/www_bget?mmu:17896	-9.345140792	2.32605E-07	0.000351433	DOWN
Myl7	97563	5307.305645	4	0.294117908	28	1.96457361	38	3.137315574	0	0	2	0.136160268	14	1.037716907	chr11	5896637	5898782	-	-	myosin regulatory light chain atrial isoform	GO:0001678//cellular glucose homeostasis; GO:0006096//glycolytic process; GO:0006936//muscle contraction; GO:0046835//carbohydrate phosphorylation	GO:0005829//cytosol; GO:0016459//myosin complex; GO:0031672//A band; GO:0043197//dendritic spine	GO:0004396//hexokinase activity; GO:0005509//calcium ion binding; GO:0005515//protein binding; GO:0005524//ATP binding; GO:0005536//glucose binding	K12754 myosin regulatory light chain 7 | (RefSeq) Myl7, MLC-2alpha, MLC2a, MYL2A, Mylc2a, RLC-A; myo	http://www.genome.jp/dbget-bin/www_bget?mmu:17898	-10.58348875	1.82318E-06	0.001478076	DOWN
Myl9	6535	188.1099159	1111	43.22675955	1580	58.66033054	719	31.41091903	714	34.8418064	1204	43.37345647	510	20.00314012	chr2	156775413	156781657	-	-	myosin regulatory light polypeptide 9	GO:0070527//platelet aggregation	-	GO:0005509//calcium ion binding	K12755 myosin regulatory light chain 9 | (RefSeq) Myl9, AI327049, MLC20, Mylc2c, RLC-C; myosin, ligh	http://www.genome.jp/dbget-bin/www_bget?mmu:98932	-1.52360089	7.66282E-05	0.018922387	DOWN
Npnt	1245	8.682878055	59	0.556184506	88	0.791586436	31	0.328126798	30	0.354692462	75	0.654616673	16	0.152046433	chr3	132881745	132950291	-	-	nephronectin isoform x4	GO:0001658//branching involved in ureteric bud morphogenesis; GO:0007160//cell-matrix adhesion; GO:0010694//positive regulation of alkaline phosphatase activity; GO:0010811//positive regulation of cell-substrate adhesion; GO:0030198//extracellular matrix organization; GO:0030511//positive regulation of transforming growth factor beta receptor signaling pathway; GO:0033631//cell-cell adhesion medi…	GO:0005604//basement membrane; GO:0005615//extracellular space; GO:0030485//smooth muscle contractile fiber; GO:0034678//integrin alpha8-beta1 complex; GO:0070062//extracellular exosome	GO:0005178//integrin binding; GO:0005509//calcium ion binding	K06824 nephronectin | (RefSeq) Npnt, 1110009H02Rik, AA682063, AI314031, Nctn, POEM; nephronectin	http://www.genome.jp/dbget-bin/www_bget?mmu:114249	-3.090865571	3.52734E-05	0.01225452	DOWN
Nppa	270048	10078.21174	3088	155.7730521	1196	57.56983897	1488	84.28127565	4415	279.3248508	3139	146.6105685	2754	140.0452403	chr4	148000722	148002074	-	-	natriuretic peptides a	GO:0001666//response to hypoxia; GO:0003085//negative regulation of systemic arterial blood pressure; GO:0006182//cGMP biosynthetic process; GO:0007168//receptor guanylyl cyclase signaling pathway; GO:0007218//neuropeptide signaling pathway; GO:0007565//female pregnancy; GO:0010460//positive regulation of heart rate; GO:0014898//cardiac muscle hypertrophy in response to stress; GO:0030308//negati…	GO:0005615//extracellular space; GO:0005634//nucleus; GO:0016021//integral component of membrane; GO:0042629//mast cell granule; GO:0048471//perinuclear region of cytoplasm	GO:0005184//neuropeptide hormone activity; GO:0051428//peptide hormone receptor binding; GO:0071855//neuropeptide receptor binding	K12334 natriuretic peptide A | (RefSeq) Nppa, ANP, Anf, Pnd; natriuretic peptide type A	http://www.genome.jp/dbget-bin/www_bget?mmu:230899	-4.286176015	5.8358E-05	0.016839731	DOWN
Olr1	4	0.038750697	0	0	0	0	44	0.646930849	4	0.065692513	21	0.25460696	32	0.422407296	chr6	129485242	129507354	-	-	oxidized low-density lipoprotein receptor 1	GO:0002376//immune system process; GO:0006898//receptor-mediated endocytosis; GO:0006954//inflammatory response; GO:0007159//leukocyte cell-cell adhesion; GO:0008219//cell death; GO:0042157//lipoprotein metabolic process; GO:0042542//response to hydrogen peroxide	GO:0005654//nucleoplasm; GO:0016021//integral component of membrane; GO:0019897//extrinsic component of plasma membrane; GO:0043235//receptor complex; GO:0045121//membrane raft; GO:0070062//extracellular exosome	GO:0005041//low-density lipoprotein receptor activity; GO:0030246//carbohydrate binding	K08763 oxidised low-density lipoprotein receptor 1 | (RefSeq) Olr1, LOX-1, SR-EI, Scare1; oxidized l	http://www.genome.jp/dbget-bin/www_bget?mmu:108078	4.509791397	0.000155494	0.028162623	UP
Osmr	846	5.568620614	449	3.994810041	415	3.523276167	994	9.930001356	793	8.848849509	876	7.216270804	1312	11.76719652	chr15	6813568	6875249	-	-	oncostatin-m-specific receptor subunit beta	GO:0008284//positive regulation of cell proliferation; GO:0038165//oncostatin-M-mediated signaling pathway	GO:0005900//oncostatin-M receptor complex; GO:0009897//external side of plasma membrane; GO:0016324//apical plasma membrane	GO:0004924//oncostatin-M receptor activity; GO:0019838//growth factor binding; GO:0019955//cytokine binding	K05057 oncostatin M receptor | (RefSeq) Osmr, OSMRB; oncostatin M receptor	http://www.genome.jp/dbget-bin/www_bget?mmu:18414	1.152229282	5.22197E-06	0.003253949	UP
Pdk4	13210	122.7855342	9282	116.6160896	13467	161.4494493	27191	383.5793527	48830	769.4270756	22840	265.6879969	64318	814.5895257	chr6	5483351	5496278	-	-	pyruvate dehydrogenase isozyme 4	GO:0002230//positive regulation of defense response to virus by host; GO:0006468//protein phosphorylation; GO:0006885//regulation of pH; GO:0008286//insulin receptor signaling pathway; GO:0009267//cellular response to starvation; GO:0010510//regulation of acetyl-CoA biosynthetic process from pyruvate; GO:0010906//regulation of glucose metabolic process; GO:0042304//regulation of fatty acid biosyn…	GO:0005743//mitochondrial inner membrane; GO:0005759//mitochondrial matrix	GO:0004712//protein serine/threonine/tyrosine kinase activity; GO:0004740//pyruvate dehydrogenase (acetyl-transferring) kinase activity; GO:0005524//ATP binding	K00898 pyruvate dehydrogenase kinase 2/3/4 [EC:2.7.11.2] | (RefSeq) Pdk4, AV005916; pyruvate dehydro	http://www.genome.jp/dbget-bin/www_bget?mmu:27273	2.103183672	3.79446E-08	8.07509E-05	UP
Plekha7	2088	13.4325342	109	0.94782134	92	0.763372674	88	0.859203008	53	0.578015766	76	0.611888797	80	0.701260459	chr7	116123485	116308383	-	-	pleckstrin homology domain-containing family a member 7 isoform x2	GO:0045218//zonula adherens maintenance; GO:0090136//epithelial cell-cell adhesion	GO:0005634//nucleus; GO:0005737//cytoplasm; GO:0005813//centrosome; GO:0005915//zonula adherens; GO:0070062//extracellular exosome	GO:0070097//delta-catenin binding	K23797 | (RefSeq) Plekha7, A430081P20Rik, AI414265; pleckstrin homology domain containing, family A	http://www.genome.jp/dbget-bin/www_bget?mmu:233765	-2.787612971	6.57606E-05	0.017998434	DOWN
Postn	5260	53.27267069	938	12.84085932	639	8.34720165	574	8.822999885	400	6.867759383	592	7.503638117	421	5.80982064	chr3	54359272	54391041	-	-	periostin isoform x1	GO:0001666//response to hypoxia; GO:0001953//negative regulation of cell-matrix adhesion; GO:0003073//regulation of systemic arterial blood pressure; GO:0008593//regulation of Notch signaling pathway; GO:0009612//response to mechanical stimulus; GO:0014850//response to muscle activity; GO:0014911//positive regulation of smooth muscle cell migration; GO:0030198//extracellular matrix organization; …	GO:0005578//proteinaceous extracellular matrix; GO:0005615//extracellular space; GO:0005802//trans-Golgi network; GO:0031594//neuromuscular junction	GO:0008201//heparin binding; GO:0046872//metal ion binding; GO:0050839//cell adhesion molecule binding	no KO assigned | (RefSeq) Postn, A630052E07Rik, AI747096, OSF-2, Osf2, PLF, PN; periostin, osteoblas	http://www.genome.jp/dbget-bin/www_bget?mmu:50706	-1.711566445	8.10916E-05	0.019467061	DOWN
Ppp1r1b	1685	32.34480943	25	0.648660159	10	0.24758596	16	0.466133515	11	0.357959367	5	0.120117461	22	0.575425728	chr11	98348406	98357796	-	-	protein phosphatase 1 regulatory subunit 1b	GO:0001975//response to amphetamine; GO:0006351//transcription, DNA-templated; GO:0006469//negative regulation of protein kinase activity; GO:0007621//negative regulation of female receptivity; GO:0008542//visual learning; GO:0035556//intracellular signal transduction	GO:0005634//nucleus; GO:0005829//cytosol; GO:0043025//neuronal cell body	GO:0004865//protein serine/threonine phosphatase inhibitor activity; GO:0031748//D1 dopamine receptor binding; GO:0031749//D2 dopamine receptor binding; GO:0031750//D3 dopamine receptor binding; GO:0031751//D4 dopamine receptor binding; GO:0031752//D5 dopamine receptor binding	K15494 protein phosphatase 1 regulatory subunit 1B | (RefSeq) Ppp1r1b, AU040756, DARPP-32, Darpp32;	http://www.genome.jp/dbget-bin/www_bget?mmu:19049	-4.745897954	1.75662E-05	0.007870122	DOWN
Prss35	194	2.095047575	7	0.102179253	0	0	0	0	0	0	0	0	2	0.02942958	chr9	86743239	86758443	-	-	inactive serine protease 35	GO:0006508//proteolysis	GO:0005576//extracellular region; GO:0005739//mitochondrion	GO:0004252//serine-type endopeptidase activity	no KO assigned | (RefSeq) Prss35, 6030424L22Rik, P3D9; protease, serine 35	http://www.genome.jp/dbget-bin/www_bget?mmu:244954	-6.181958152	0.000238478	0.035849196	DOWN
Ptgds	2497	93.95296187	2198	111.7872173	1289	62.5555969	2022	115.4672281	4415	281.6170829	4340	204.3681021	5885	301.7173638	chr2	25466709	25470110	-	-	prostaglandin-h2 d-isomerase	GO:0001516//prostaglandin biosynthetic process; GO:0006810//transport; GO:0045187//regulation of circadian sleep/wake cycle, sleep; GO:0051384//response to glucocorticoid; GO:2000255//negative regulation of male germ cell proliferation	GO:0005615//extracellular space; GO:0005791//rough endoplasmic reticulum; GO:0005794//Golgi apparatus; GO:0031965//nuclear membrane; GO:0048471//perinuclear region of cytoplasm; GO:0070062//extracellular exosome	GO:0004667//prostaglandin-D synthase activity; GO:0005215//transporter activity; GO:0005501//retinoid binding; GO:0005504//fatty acid binding	K01830 prostaglandin-H2 D-isomerase [EC:5.3.99.2] | (RefSeq) Ptgds, 21kDa, L-PGDS, PGD2, PGDS, PGDS2	http://www.genome.jp/dbget-bin/www_bget?mmu:19215	1.375476157	3.67096E-05	0.01225452	UP
Ptn	512	9.869534915	105	2.735826487	137	3.406188008	42	1.228744743	32	1.04571433	42	1.013228661	11	0.288922468	chr6	36714924	36811361	-	-	pleiotrophin isoform x1	GO:0007507//heart development; GO:0007612//learning; GO:0008360//regulation of cell shape; GO:0010811//positive regulation of cell-substrate adhesion; GO:0010976//positive regulation of neuron projection development; GO:0014823//response to activity; GO:0016525//negative regulation of angiogenesis; GO:0021510//spinal cord development; GO:0021549//cerebellum development; GO:0021794//thalamus devel…	GO:0005604//basement membrane; GO:0005615//extracellular space; GO:0005783//endoplasmic reticulum; GO:0009986//cell surface; GO:0016020//membrane; GO:0031594//neuromuscular junction; GO:0048471//perinuclear region of cytoplasm	GO:0008083//growth factor activity; GO:0008201//heparin binding; GO:0035373//chondroitin sulfate proteoglycan binding; GO:0035374//chondroitin sulfate binding; GO:0038085//vascular endothelial growth factor binding; GO:1904399//heparan sulfate binding	K16642 pleiotrophin | (RefSeq) Ptn, HARP, HB-GAM, HBBM, HBBN, HBGF-8, HBNF, OSF, Osf-1, Osf1; pleiot	http://www.genome.jp/dbget-bin/www_bget?mmu:19242	-2.532118228	7.4571E-06	0.004231906	DOWN
Rab3c	251	1.215619661	2	0.013092619	4	0.024986493	0	0	0	0	4	0.024244623	0	0	chr13	110054187	110281047	-	-	ras-related protein rab-3c isoform x2	GO:0007264//small GTPase mediated signal transduction; GO:0015031//protein transport; GO:0017157//regulation of exocytosis; GO:0019882//antigen processing and presentation	GO:0005829//cytosol; GO:0005886//plasma membrane; GO:0008021//synaptic vesicle; GO:0048471//perinuclear region of cytoplasm	GO:0003924//GTPase activity; GO:0005525//GTP binding; GO:0030742//GTP-dependent protein binding; GO:0031489//myosin V binding	K07883 Ras-related protein Rab-3C | (RefSeq) Rab3c, 2700062I01Rik, 3110015B08Rik, 3110037E15Rik, AI8	http://www.genome.jp/dbget-bin/www_bget?mmu:67295	-5.786612488	0.00021336	0.033097917	DOWN
Retnlg	0	0	2	0.142705235	0	0	24	1.92280075	2	0.178979683	23	1.519485885	23	1.654348969	chr16	48872608	48874498	-	-	resistin-like alpha	GO:0002408//myeloid dendritic cell chemotaxis	GO:0005615//extracellular space	GO:0005125//cytokine activity; GO:0005179//hormone activity	no KO assigned | (RefSeq) Retnlg, Fizz3, Relmg, Xcp1; resistin like gamma	http://www.genome.jp/dbget-bin/www_bget?mmu:245195	4.668321377	0.000342717	0.045230615	UP
Rxfp1	908	6.780479418	10	0.10093623	6	0.057789259	4	0.045333599	10	0.126593354	2	0.018691149	0	0	chr3	79641600	79737951	-	-	relaxin receptor 1 isoform x4	GO:0007189//adenylate cyclase-activating G-protein coupled receptor signaling pathway; GO:0007567//parturition; GO:0030154//cell differentiation; GO:0030198//extracellular matrix organization; GO:0060427//lung connective tissue development; GO:0060658//nipple morphogenesis	GO:0005886//plasma membrane; GO:0016021//integral component of membrane	GO:0004930//G-protein coupled receptor activity; GO:0005515//protein binding; GO:0016500//protein-hormone receptor activity; GO:0042562//hormone binding; GO:0046872//metal ion binding	K04306 relaxin family peptide receptor 1 | (RefSeq) Rxfp1, Gm1018, Lgr7; relaxin/insulin-like family	http://www.genome.jp/dbget-bin/www_bget?mmu:381489	-5.482007221	4.80384E-05	0.014870072	DOWN
S100a8	2	0.163751352	4	0.442677464	0	0	48	5.964606407	2	0.277601141	77	7.890001241	29	3.2353018	chr3	90669071	90670034	-	-	protein s100-a8	GO:0002523//leukocyte migration involved in inflammatory response; GO:0002526//acute inflammatory response; GO:0002544//chronic inflammatory response; GO:0002793//positive regulation of peptide secretion; GO:0006914//autophagy; GO:0006919//activation of cysteine-type endopeptidase activity involved in apoptotic process; GO:0010043//response to zinc ion; GO:0014002//astrocyte development; GO:00181…	GO:0005615//extracellular space; GO:0005634//nucleus; GO:0005737//cytoplasm; GO:0005856//cytoskeleton; GO:0005886//plasma membrane; GO:0070062//extracellular exosome	GO:0005509//calcium ion binding; GO:0008017//microtubule binding; GO:0008270//zinc ion binding; GO:0016209//antioxidant activity; GO:0035662//Toll-like receptor 4 binding; GO:0050544//arachidonic acid binding; GO:0050786//RAGE receptor binding	K21127 protein S100-A8 | (RefSeq) S100a8, 60B8Ag, AI323541, B8Ag, CFAg, CP-10, Caga, MRP8, p8; S100	http://www.genome.jp/dbget-bin/www_bget?mmu:20201	4.358166039	0.000167092	0.029327178	UP
Saa3	2	0.12088612	0	0	0	0	95	8.714765482	10	1.024667113	132	9.985086316	1927	158.7048	chr7	46711998	46715676	-	-	serum amyloid a-3 protein	GO:0006953//acute-phase response; GO:0007252//I-kappaB phosphorylation; GO:0035634//response to stilbenoid; GO:0050918//positive chemotaxis; GO:0060326//cell chemotaxis; GO:0071347//cellular response to interleukin-1	GO:0034364//high-density lipoprotein particle	GO:0008201//heparin binding; GO:0035662//Toll-like receptor 4 binding; GO:0042056//chemoattractant activity	K17310 serum amyloid A protein | (RefSeq) Saa3, AV098916, Saa-3, l7R3; serum amyloid A 3	http://www.genome.jp/dbget-bin/www_bget?mmu:20210	9.755790979	3.68644E-09	1.25523E-05	UP
Sema3c	1702	11.02222374	573	5.015760754	444	3.708633856	249	2.447342036	145	1.591893551	296	2.399014245	240	2.117789606	chr5	17574816	17730268	-	-	semaphorin-3c isoform x2	GO:0001755//neural crest cell migration; GO:0001756//somitogenesis; GO:0001974//blood vessel remodeling; GO:0003151//outflow tract morphogenesis; GO:0003215//cardiac right ventricle morphogenesis; GO:0003350//pulmonary myocardium development; GO:0006955//immune response; GO:0009791//post-embryonic development; GO:0021915//neural tube development; GO:0030335//positive regulation of cell migration;…	GO:0005615//extracellular space; GO:0070062//extracellular exosome	GO:0030215//semaphorin receptor binding; GO:0038191//neuropilin binding; GO:0045499//chemorepellent activity	K06840 semaphorin 3 | (RefSeq) Sema3c, 1110036B02Rik, SemE, Semae; sema domain, immunoglobulin domai	http://www.genome.jp/dbget-bin/www_bget?mmu:20348	-1.576372268	1.38633E-06	0.001242224	DOWN
Serpina3f	0	0	2	0.039983771	0	0	47	1.055029843	2	0.050147303	46	0.851472275	16	0.322450546	chr12	104214544	104221129	-	-	serine protease inhibitor a3f-like	GO:0002250//adaptive immune response; GO:0006915//apoptotic process; GO:0006953//acute-phase response; GO:0010951//negative regulation of endopeptidase activity; GO:0034097//response to cytokine; GO:0043434//response to peptide hormone	GO:0005634//nucleus; GO:0005737//cytoplasm; GO:0070062//extracellular exosome; GO:0072562//blood microparticle	GO:0004867//serine-type endopeptidase inhibitor activity; GO:0004869//cysteine-type endopeptidase inhibitor activity	K04525 serpin A | (RefSeq) Serpina3f, 2A1, BC049975; serine (or cysteine) peptidase inhibitor, clade	http://www.genome.jp/dbget-bin/www_bget?mmu:238393	5.266468651	0.000104787	0.022299895	UP
Serpina3m	0	0	4	0.112462454	0	0	12	0.378827886	8	0.282098892	22	0.572702618	370	10.48669571	chr12	104387157	104394259	-	-	serine (or cysteine) peptidase clade member 3k	GO:0006953//acute-phase response; GO:0010466//negative regulation of peptidase activity; GO:0010951//negative regulation of endopeptidase activity; GO:0032496//response to lipopolysaccharide; GO:0034097//response to cytokine; GO:0034516//response to vitamin B6; GO:0043434//response to peptide hormone; GO:0071320//cellular response to cAMP; GO:0071346//cellular response to interferon-gamma; GO:007…	GO:0070062//extracellular exosome; GO:0072562//blood microparticle	GO:0004867//serine-type endopeptidase inhibitor activity; GO:0005515//protein binding	K04525 serpin A | (RefSeq) Serpina3m, 3e46, AI195004, MMCM7, MMSPi2.4, Spi-2l, Spi-2rs1, Spi2-rs1, S	http://www.genome.jp/dbget-bin/www_bget?mmu:20717	6.270192745	7.36065E-05	0.018922387	UP
Serpina3n	589	9.040703506	369	7.655716137	133	2.633054779	2583	60.17235287	1233	32.08384153	2530	48.60029459	10849	226.9021154	chr12	104406698	104414334	-	-	serine protease inhibitor a3n	GO:0006953//acute-phase response; GO:0010951//negative regulation of endopeptidase activity; GO:0032496//response to lipopolysaccharide; GO:0034516//response to vitamin B6; GO:0043434//response to peptide hormone; GO:0071320//cellular response to cAMP; GO:0071346//cellular response to interferon-gamma; GO:0071347//cellular response to interleukin-1; GO:0071354//cellular response to interleukin-6;…	GO:0070062//extracellular exosome; GO:0072562//blood microparticle	GO:0004867//serine-type endopeptidase inhibitor activity; GO:0008233//peptidase activity	K04525 serpin A | (RefSeq) Serpina3n, Spi2-2, Spi2.2, Spi2/eb.4; serine (or cysteine) peptidase inhi	http://www.genome.jp/dbget-bin/www_bget?mmu:20716	3.894798676	9.90205E-10	4.21456E-06	UP
Serpine1	823	8.734921634	256	3.672583403	366	5.010275243	915	14.73892903	1128	20.29572789	672	8.92606201	4886	70.66014825	chr5	137061504	137072272	-	-	plasminogen activator inhibitor 1	GO:0001300//chronological cell aging; GO:0002576//platelet degranulation; GO:0007623//circadian rhythm; GO:0008585//female gonad development; GO:0010469//regulation of receptor activity; GO:0010757//negative regulation of plasminogen activation; GO:0010951//negative regulation of endopeptidase activity; GO:0014912//negative regulation of smooth muscle cell migration; GO:0030198//extracellular mat…	GO:0005615//extracellular space; GO:0005886//plasma membrane; GO:0031012//extracellular matrix; GO:0031093//platelet alpha granule lumen; GO:0042583//chromaffin granule; GO:0070062//extracellular exosome	GO:0002020//protease binding; GO:0004867//serine-type endopeptidase inhibitor activity; GO:0005102//receptor binding	K03982 plasminogen activator inhibitor 1 | (RefSeq) Serpine1, PAI-1, PAI1, Planh1; serine (or cystei	http://www.genome.jp/dbget-bin/www_bget?mmu:18787	2.373953907	3.43842E-05	0.01225452	UP
Shank2	197	0.714356252	12	0.058816936	14	0.065478388	4	0.022013762	2	0.012294616	6	0.027228977	6	0.029645705	chr7	143978053	144424494	-	-	sh3 and multiple ankyrin repeat domains protein 2 isoform x1	GO:0007416//synapse assembly; GO:0007420//brain development; GO:0007584//response to nutrient; GO:0007612//learning; GO:0007613//memory; GO:0030534//adult behavior; GO:0035176//social behavior; GO:0035640//exploration behavior; GO:0051968//positive regulation of synaptic transmission, glutamatergic; GO:0060291//long-term synaptic potentiation; GO:0060292//long term synaptic depression; GO:0071625…	GO:0001750//photoreceptor outer segment; GO:0001917//photoreceptor inner segment; GO:0005883//neurofilament; GO:0008328//ionotropic glutamate receptor complex; GO:0014069//postsynaptic density; GO:0016324//apical plasma membrane; GO:0030054//cell junction; GO:0030426//growth cone; GO:0031526//brush border membrane; GO:0043025//neuronal cell body; GO:0043197//dendritic spine; GO:0045211//postsynap…	GO:0008022//protein C-terminus binding; GO:0017124//SH3 domain binding; GO:0035255//ionotropic glutamate receptor binding	K15009 SH3 and multiple ankyrin repeat domains protein | (RefSeq) Shank2, ProSAP1, mKIAA1022; SH3 an	http://www.genome.jp/dbget-bin/www_bget?mmu:210274	-3.49473241	0.000157727	0.028266273	DOWN
Shox2	498	6.029212344	21	0.343655308	46	0.718307482	8	0.146996461	12	0.246291167	10	0.151517461	30	0.494896515	chr3	66971723	66981771	-	-	short stature homeobox protein 2 isoform x2	GO:0000122//negative regulation of transcription from RNA polymerase II promoter; GO:0001649//osteoblast differentiation; GO:0002053//positive regulation of mesenchymal cell proliferation; GO:0002063//chondrocyte development; GO:0003170//heart valve development; GO:0003209//cardiac atrium morphogenesis; GO:0032330//regulation of chondrocyte differentiation; GO:0035115//embryonic forelimb morphoge…	GO:0005634//nucleus	GO:0043565//sequence-specific DNA binding	K09331 short stature homeobox protein | (RefSeq) Shox2, 6330543G17Rik, OG12, Og12x, Prx3, SHOT; shor	http://www.genome.jp/dbget-bin/www_bget?mmu:20429	-3.074590843	0.000240047	0.035849196	DOWN
Slc27a1	5519	53.61191496	4237	55.63292753	5234	65.57766758	5824	85.86337359	10256	168.8944165	7032	85.4891968	10904	144.3273616	chr8	71568873	71587304	-	-	long-chain fatty acid transport protein 1	GO:0001579//medium-chain fatty acid transport; GO:0001676//long-chain fatty acid metabolic process; GO:0006646//phosphatidylethanolamine biosynthetic process; GO:0006654//phosphatidic acid biosynthetic process; GO:0006656//phosphatidylcholine biosynthetic process; GO:0006659//phosphatidylserine biosynthetic process; GO:0006661//phosphatidylinositol biosynthetic process; GO:0009409//response to co…	GO:0005743//mitochondrial inner membrane; GO:0005783//endoplasmic reticulum; GO:0005901//caveola; GO:0016021//integral component of membrane; GO:0031410//cytoplasmic vesicle	GO:0000166//nucleotide binding; GO:0004467//long-chain fatty acid-CoA ligase activity; GO:0015245//fatty acid transporter activity; GO:0031957//very long-chain fatty acid-CoA ligase activity; GO:0042803//protein homodimerization activity	K08745 solute carrier family 27 (fatty acid transporter), member 1/4 [EC:6.2.1.-] | (RefSeq) Slc27a1	http://www.genome.jp/dbget-bin/www_bget?mmu:26457	1.089939885	0.000208339	0.033097917	UP
Slc5a7	231	1.464639706	0	0	0	0	0	0	0	0	0	0	0	0	chr17	54273590	54299039	-	-	high affinity choline transporter 1	GO:0006814//sodium ion transport; GO:0007271//synaptic transmission, cholinergic; GO:0007274//neuromuscular synaptic transmission; GO:0008292//acetylcholine biosynthetic process; GO:0015871//choline transport; GO:0055085//transmembrane transport	GO:0005769//early endosome; GO:0005887//integral component of plasma membrane; GO:0008021//synaptic vesicle; GO:0016324//apical plasma membrane; GO:0030424//axon; GO:0030425//dendrite; GO:0043204//perikaryon; GO:0044853//plasma membrane raft; GO:0045334//clathrin-coated endocytic vesicle	GO:0005307//choline:sodium symporter activity; GO:0005515//protein binding; GO:0033265//choline binding	K14387 solute carrier family 5 (high affinity choline transporter), member 7 | (RefSeq) Slc5a7, CHT1	http://www.genome.jp/dbget-bin/www_bget?mmu:63993	-8.785099799	0.000182145	0.030703234	DOWN
Sln	18404	1135.925491	0	0	0	0	5	0.468374542	0	0	0	0	0	0	chr9	53850251	53853849	-	-	sarcolipin isoform x1	GO:0043244//regulation of protein complex disassembly; GO:0044092//negative regulation of molecular function; GO:0051926//negative regulation of calcium ion transport; GO:1901894//regulation of calcium-transporting ATPase activity	GO:0005789//endoplasmic reticulum membrane; GO:0016529//sarcoplasmic reticulum	GO:0005515//protein binding; GO:0030234//enzyme regulator activity	K22642 sarcolipin | (RefSeq) Sln, 2310045A07Rik; sarcolipin	http://www.genome.jp/dbget-bin/www_bget?mmu:66402	-11.47662549	3.66349E-05	0.01225452	DOWN
Snap25	337	4.975208958	0	0	0	0	0	0	0	0	0	0	0	0	chr2	136713441	136782428	-	-	synaptosomal-associated protein 25 isoform x1	GO:0001504//neurotransmitter uptake; GO:0007409//axonogenesis; GO:0007616//long-term memory; GO:0007626//locomotory behavior; GO:0008306//associative learning; GO:0010975//regulation of neuron projection development; GO:0014047//glutamate secretion; GO:0016081//synaptic vesicle docking; GO:0016082//synaptic vesicle priming; GO:0016197//endosomal transport; GO:0030252//growth hormone secretion; GO…	GO:0005768//endosome; GO:0005802//trans-Golgi network; GO:0008021//synaptic vesicle; GO:0008076//voltage-gated potassium channel complex; GO:0015629//actin cytoskeleton; GO:0030027//lamellipodium; GO:0030054//cell junction; GO:0030175//filopodium; GO:0031083//BLOC-1 complex; GO:0042734//presynaptic membrane; GO:0043025//neuronal cell body; GO:0043195//terminal bouton; GO:0043209//myelin sheath; G…	GO:0005249//voltage-gated potassium channel activity; GO:0005484//SNAP receptor activity; GO:0017022//myosin binding; GO:0017075//syntaxin-1 binding; GO:0019904//protein domain specific binding; GO:0044325//ion channel binding; GO:0047485//protein N-terminus binding; GO:0048306//calcium-dependent protein binding	K18211 synaptosomal-associated protein 25 | (RefSeq) Snap25, Bdr, GENA70, SNAP-25, SUP, sp; synaptos	http://www.genome.jp/dbget-bin/www_bget?mmu:20614	-9.328066629	7.52929E-05	0.018922387	DOWN
Sost	1466	23.53759798	22	0.477445028	36	0.745507459	20	0.4873532	4	0.108874084	36	0.723372709	10	0.218771162	chr11	101962458	101967015	-	-	sclerostin	GO:0009612//response to mechanical stimulus; GO:0030279//negative regulation of ossification; GO:0030514//negative regulation of BMP signaling pathway; GO:0031333//negative regulation of protein complex assembly; GO:0045893//positive regulation of transcription, DNA-templated; GO:0071374//cellular response to parathyroid hormone stimulus; GO:0090090//negative regulation of canonical Wnt signaling…	GO:0005578//proteinaceous extracellular matrix; GO:0005615//extracellular space; GO:0005794//Golgi apparatus; GO:0043234//protein complex	GO:0008134//transcription factor binding; GO:0008201//heparin binding	K16834 sclerostin | (RefSeq) Sost, 5430411E23Rik; sclerostin	http://www.genome.jp/dbget-bin/www_bget?mmu:74499	-4.336415101	1.43689E-05	0.007194999	DOWN
Sphkap	669	3.07750211	10	0.062179148	29	0.172064613	8	0.055853177	4	0.031193822	14	0.080599385	0	0	chr1	83255442	83408393	-	-	a-kinase anchor protein sphkap isoform x1	GO:0010738//regulation of protein kinase A signaling	GO:0005739//mitochondrion; GO:0030018//Z disc; GO:0070062//extracellular exosome	GO:0051018//protein kinase A binding	no KO assigned | (RefSeq) Sphkap, 4930544G21Rik, A930009L15Rik, AI852220, SKIP, mKIAA1678; SPHK1 int	http://www.genome.jp/dbget-bin/www_bget?mmu:77629	-4.62163604	3.95519E-05	0.012663621	DOWN
Spp1	34	0.746912393	0	0	6	0.170005637	614	20.47126949	20	0.744829893	704	19.35507491	49	1.466725128	chr5	104435111	104441053	-	-	secreted phosphoprotein isoform cra_a	GO:0001649//osteoblast differentiation; GO:0006954//inflammatory response; GO:0010811//positive regulation of cell-substrate adhesion; GO:0030593//neutrophil chemotaxis; GO:0031214//biomineral tissue development; GO:0033280//response to vitamin D; GO:0043066//negative regulation of apoptotic process; GO:0045780//positive regulation of bone resorption; GO:0048545//response to steroid hormone; GO:0…	GO:0005615//extracellular space; GO:0042995//cell projection; GO:0045177//apical part of cell; GO:0048471//perinuclear region of cytoplasm; GO:0070062//extracellular exosome	GO:0005125//cytokine activity; GO:0050840//extracellular matrix binding	K06250 secreted phosphoprotein 1 | (RefSeq) Spp1, 2AR, Apl-1, BNSP, BSPI, Bsp, ETA-1, Eta, OP, Opn,	http://www.genome.jp/dbget-bin/www_bget?mmu:20750	5.101058529	2.37683E-05	0.008992324	UP
Stard10	13450	331.8073121	493	16.43929207	528	16.80037255	392	14.67693567	404	16.89590221	484	14.94309228	646	21.71491281	chr7	101317091	101346312	-	-	pctp-like protein isoform x1	GO:0015914//phospholipid transport; GO:0032782//bile acid secretion; GO:0035360//positive regulation of peroxisome proliferator activated receptor signaling pathway	GO:0005829//cytosol; GO:0005902//microvillus; GO:0016020//membrane; GO:0031514//motile cilium; GO:0046581//intercellular canaliculus	GO:0005215//transporter activity; GO:0008289//lipid binding	no KO assigned | (RefSeq) Stard10, AV048538, CGI-52, NY-C0-28, PC-TP2, PCTP2, Pctpl, Sdccag28, Sdcca	http://www.genome.jp/dbget-bin/www_bget?mmu:56018	-2.735641928	0.000121693	0.02466461	DOWN
Sult1a1	678	9.819760653	418	8.183140624	472	8.817277898	745	16.37620013	1785	43.82740764	949	17.201601	3038	59.95437527	chr7	126672865	126690426	-	-	sulfotransferase 1a1	GO:0006584//catecholamine metabolic process; GO:0006805//xenobiotic metabolic process; GO:0008202//steroid metabolic process; GO:0008210//estrogen metabolic process; GO:0008217//regulation of blood pressure; GO:0009812//flavonoid metabolic process; GO:0014823//response to activity; GO:0017085//response to insecticide; GO:0017144//drug metabolic process; GO:0018960//4-nitrophenol metabolic process…	GO:0005829//cytosol	GO:0004062//aryl sulfotransferase activity; GO:0017067//tyrosine-ester sulfotransferase activity; GO:0042803//protein homodimerization activity; GO:0047894//flavonol 3-sulfotransferase activity; GO:0050294//steroid sulfotransferase activity; GO:0050656//3'-phosphoadenosine 5'-phosphosulfate binding	K01014 aryl sulfotransferase [EC:2.8.2.1] | (RefSeq) Sult1a1, AI266890, PST, ST1A1, ST1A4, Stp, Stp1	http://www.genome.jp/dbget-bin/www_bget?mmu:20887	1.992344626	1.76074E-06	0.001478076	UP
Syt1	262	1.824069285	0	0	0	0	0	0	0	0	0	0	0	0	chr10	108497650	109010978	-	-	synaptotagmin-1 isoform x1	GO:0005513//detection of calcium ion; GO:0007420//brain development; GO:0014059//regulation of dopamine secretion; GO:0031340//positive regulation of vesicle fusion; GO:0045956//positive regulation of calcium ion-dependent exocytosis; GO:0048278//vesicle docking; GO:0048488//synaptic vesicle endocytosis; GO:0050806//positive regulation of synaptic transmission; GO:0051260//protein homooligomeriza…	GO:0005794//Golgi apparatus; GO:0005829//cytosol; GO:0016021//integral component of membrane; GO:0030054//cell junction; GO:0030136//clathrin-coated vesicle; GO:0030672//synaptic vesicle membrane; GO:0031045//dense core granule; GO:0031201//SNARE complex; GO:0042584//chromaffin granule membrane; GO:0042734//presynaptic membrane; GO:0043195//terminal bouton; GO:0060076//excitatory synapse	GO:0001786//phosphatidylserine binding; GO:0005509//calcium ion binding; GO:0005516//calmodulin binding; GO:0005544//calcium-dependent phospholipid binding; GO:0005546//phosphatidylinositol-4,5-bisphosphate binding; GO:0008022//protein C-terminus binding; GO:0017075//syntaxin-1 binding; GO:0030276//clathrin binding; GO:0030348//syntaxin-3 binding; GO:0042803//protein homodimerization activity; GO…	K15290 synaptotagmin-1 | (RefSeq) Syt1, AW124717, G630098F17Rik, SytI; synaptotagmin I	http://www.genome.jp/dbget-bin/www_bget?mmu:20979	-8.966056887	0.000140432	0.026600981	DOWN
Sytl2	806	4.793178343	57	0.458179787	88	0.674982542	18	0.162460097	45	0.453667235	51	0.379568507	20	0.162061721	chr7	90302210	90410719	-	-	synaptotagmin-like protein 2 isoform x5	GO:0006886//intracellular protein transport; GO:0006904//vesicle docking involved in exocytosis; GO:0006906//vesicle fusion; GO:0010923//negative regulation of phosphatase activity; GO:0017158//regulation of calcium ion-dependent exocytosis; GO:0048791//calcium ion-dependent exocytosis of neurotransmitter; GO:0070257//positive regulation of mucus secretion; GO:0072659//protein localization to pla…	GO:0019897//extrinsic component of plasma membrane; GO:0042470//melanosome; GO:0070382//exocytic vesicle	GO:0001786//phosphatidylserine binding; GO:0005509//calcium ion binding; GO:0005544//calcium-dependent phospholipid binding; GO:0005546//phosphatidylinositol-4,5-bisphosphate binding; GO:0017137//Rab GTPase binding; GO:0019902//phosphatase binding; GO:0019905//syntaxin binding; GO:0030276//clathrin binding; GO:0042043//neurexin family protein binding	K17598 synaptotagmin-like protein | (RefSeq) Sytl2, AI266830, Slp2, mKIAA1597; synaptotagmin-like 2	http://www.genome.jp/dbget-bin/www_bget?mmu:83671	-2.68994244	0.000116609	0.024210591	DOWN
Tacc2	8516	27.66149944	9125	40.06318408	10659	44.65579744	13750	67.78419133	25737	141.7210437	12568	51.0902098	37045	163.9576059	chr7	130553009	130767705	-	-	transforming acidic coiled-coil-containing protein 2 isoform x20	GO:0021987//cerebral cortex development; GO:0022008//neurogenesis; GO:0022027//interkinetic nuclear migration; GO:0030953//astral microtubule organization; GO:0032886//regulation of microtubule-based process	GO:0005730//nucleolus; GO:0005737//cytoplasm; GO:0015630//microtubule cytoskeleton	GO:0019904//protein domain specific binding; GO:0035257//nuclear hormone receptor binding	K14282 transforming acidic coiled-coil-containing protein 2 | (RefSeq) Tacc2, mKIAA4180; transformin	http://www.genome.jp/dbget-bin/www_bget?mmu:57752	1.536945361	8.74837E-05	0.020127161	UP
Tfrc	7676	52.8563084	6333	58.94457949	7311	64.93217751	1508	15.75973313	275	3.210191273	2285	19.69153242	388	3.640453525	chr16	32608896	32632794	-	-	transferrin receptor 1	GO:0001558//regulation of cell growth; GO:0001666//response to hypoxia; GO:0006879//cellular iron ion homeostasis; GO:0006953//acute-phase response; GO:0007568//aging; GO:0007584//response to nutrient; GO:0010042//response to manganese ion; GO:0030316//osteoclast differentiation; GO:0030890//positive regulation of B cell proliferation; GO:0031623//receptor internalization; GO:0031668//cellular re…	GO:0005634//nucleus; GO:0005739//mitochondrion; GO:0005887//integral component of plasma membrane; GO:0005905//coated pit; GO:0009897//external side of plasma membrane; GO:0016323//basolateral plasma membrane; GO:0042470//melanosome; GO:0048471//perinuclear region of cytoplasm; GO:0055038//recycling endosome membrane; GO:0070062//extracellular exosome; GO:0072562//blood microparticle; GO:1990712/…	GO:0001948//glycoprotein binding; GO:0003725//double-stranded RNA binding; GO:0004998//transferrin receptor activity; GO:0030544//Hsp70 protein binding; GO:0033570//transferrin transmembrane transporter activity; GO:0042803//protein homodimerization activity; GO:0044822//poly(A) RNA binding; GO:0051087//chaperone binding	K06503 transferrin receptor | (RefSeq) Tfrc, 2610028K12Rik, CD71, E430033M20Rik, Mtvr1, TFR, TFR1, T	http://www.genome.jp/dbget-bin/www_bget?mmu:22042	-2.48843936	2.47706E-07	0.000351433	DOWN
Tmem163	3572	53.49710044	0	0	2	0.038634039	3	0.068190787	0	0	4	0.074973923	24	0.489769729	chr1	127490342	127679621	-	-	transmembrane protein 163	-	GO:0030054//cell junction; GO:0030285//integral component of synaptic vesicle membrane; GO:0031901//early endosome membrane	GO:0008270//zinc ion binding	no KO assigned | (RefSeq) Tmem163, 2610024A01Rik, A-cre, Act-Cre, SV31, Tg(ACTB-cre)2Mrt, actin-cre,	http://www.genome.jp/dbget-bin/www_bget?mmu:72160	-6.660887067	0.000276403	0.039516485	DOWN
Tmem38b	1193	13.98453288	999	15.82871039	884	13.36537374	1157	20.58384655	1613	32.0537055	1632	23.9419282	3161	50.48866884	chr4	53826045	53862019	-	-	trimeric intracellular cation channel type b	GO:0071805//potassium ion transmembrane transport	GO:0005634//nucleus; GO:0005789//endoplasmic reticulum membrane; GO:0016021//integral component of membrane; GO:0031965//nuclear membrane; GO:0033017//sarcoplasmic reticulum membrane	GO:0015269//calcium-activated potassium channel activity	no KO assigned | (RefSeq) Tmem38b, 1600017F22Rik, AA437809, AV051057, D4Ertd89e, TRIC-B, mg33b; tran	http://www.genome.jp/dbget-bin/www_bget?mmu:52076	1.179413875	0.000124691	0.024974912	UP
Trem1	0	0	0	0	0	0	18	0.278879498	0	0	39	0.498258232	16	0.222556516	chr17	48232362	48246924	-	-	triggering receptor expressed on myeloid cells 1	GO:0002230//positive regulation of defense response to virus by host; GO:0002374//cytokine secretion involved in immune response; GO:0030593//neutrophil chemotaxis; GO:0050755//chemokine metabolic process; GO:0070945//neutrophil mediated killing of gram-negative bacterium; GO:0072672//neutrophil extravasation; GO:0098779//mitophagy in response to mitochondrial depolarization; GO:0098792//xenophagy	GO:0016021//integral component of membrane	GO:0097110//scaffold protein binding	K14362 triggering receptor expressed on myeloid cells 1 | (RefSeq) Trem1; triggering receptor expres	http://www.genome.jp/dbget-bin/www_bget?mmu:58217	7.221915095	0.00018702	0.030912793	UP
Ucp1	690	13.47064038	0	0	0	0	0	0	0	0	0	0	2	0.053202379	chr8	83290348	83298456	-	-	mitochondrial brown fat uncoupling protein 1	GO:0002024//diet induced thermogenesis; GO:0006091//generation of precursor metabolites and energy; GO:0006357//regulation of transcription from RNA polymerase II promoter; GO:0009266//response to temperature stimulus; GO:0015992//proton transport; GO:0032870//cellular response to hormone stimulus; GO:0034614//cellular response to reactive oxygen species; GO:0044253//positive regulation of multic…	GO:0005743//mitochondrial inner membrane; GO:0016021//integral component of membrane	GO:0005515//protein binding; GO:0005525//GTP binding; GO:0017077//oxidative phosphorylation uncoupler activity; GO:0019003//GDP binding; GO:0036041//long-chain fatty acid binding; GO:1901612//cardiolipin binding	K08769 solute carrier family 25 (mitochondrial uncoupling protein), member 7 | (RefSeq) Ucp1, AI3856	http://www.genome.jp/dbget-bin/www_bget?mmu:22227	-7.934323884	0.000140622	0.026600981	DOWN
Ucp3	1319	17.29315948	1889	33.47603653	2042	34.53079765	2923	58.16262813	2446	54.36537125	3581	58.75777216	3439	61.43609889	chr7	100472991	100486432	-	-	mitochondrial uncoupling protein 3	GO:0000303//response to superoxide; GO:0001666//response to hypoxia; GO:0006631//fatty acid metabolic process; GO:0006839//mitochondrial transport; GO:0007568//aging; GO:0007584//response to nutrient; GO:0009409//response to cold; GO:0014823//response to activity; GO:0032868//response to insulin; GO:0032870//cellular response to hormone stimulus; GO:0051384//response to glucocorticoid; GO:1902600…	GO:0005743//mitochondrial inner membrane; GO:0016021//integral component of membrane	GO:0015078//hydrogen ion transmembrane transporter activity; GO:0017077//oxidative phosphorylation uncoupler activity	K15103 solute carrier family 25 (mitochondrial uncoupling protein), member 8/9 | (RefSeq) Ucp3, AI64	http://www.genome.jp/dbget-bin/www_bget?mmu:22229	1.042729113	0.000113592	0.023875346	UP
Upk3b	2419	38.13283193	167	3.558378866	617	12.54497143	156	3.732273361	44	1.175850807	126	2.485794283	346	7.431922866	chr5	136038496	136044993	-	-	uroplakin-3b isoform x2	GO:0010629//negative regulation of gene expression; GO:0046325//negative regulation of glucose import	GO:0005886//plasma membrane; GO:0016021//integral component of membrane; GO:0070062//extracellular exosome	GO:0008270//zinc ion binding	no KO assigned | (RefSeq) Upk3b, AI447729, AI957187, P35, PMS2L14, UpIIIb; uroplakin 3B	http://www.genome.jp/dbget-bin/www_bget?mmu:100647	-2.208635857	0.000318119	0.043327833	DOWN
Vsnl1	172	2.851438825	0	0	2	0.042764848	0	0	0	0	0	0	0	0	chr12	11325245	11436649	-	-	visinin-like protein 1	GO:0007417//central nervous system development; GO:0019722//calcium-mediated signaling; GO:0035774//positive regulation of insulin secretion involved in cellular response to glucose stimulus; GO:0045921//positive regulation of exocytosis; GO:0046676//negative regulation of insulin secretion	GO:0005829//cytosol; GO:0016020//membrane	GO:0005509//calcium ion binding; GO:0005515//protein binding	K19936 visinin-like protein 1 | (RefSeq) Vsnl1, VILIP, Vnsl1; visinin-like 1	http://www.genome.jp/dbget-bin/www_bget?mmu:26950	-8.38568835	7.66898E-05	0.018922387	DOWN
Wnt5a	1135	8.080773219	566	5.446857488	735	6.74940856	331	3.576602755	259	3.126030245	430	3.831395295	147	1.426055066	chr14	28505473	28527448	-	-	protein wnt-5a isoform x1	GO:0001756//somitogenesis; GO:0001938//positive regulation of endothelial cell proliferation; GO:0001947//heart looping; GO:0002053//positive regulation of mesenchymal cell proliferation; GO:0002741//positive regulation of cytokine secretion involved in immune response; GO:0003323//type B pancreatic cell development; GO:0003402//planar cell polarity pathway involved in axis elongation; GO:0007223…	GO:0005578//proteinaceous extracellular matrix; GO:0005615//extracellular space; GO:0005737//cytoplasm; GO:0009986//cell surface; GO:0016021//integral component of membrane	GO:0003700//transcription factor activity, sequence-specific DNA binding; GO:0005110//frizzled-2 binding; GO:0005115//receptor tyrosine kinase-like orphan receptor binding; GO:0005125//cytokine activity; GO:0019904//protein domain specific binding; GO:0044212//transcription regulatory region DNA binding; GO:1902379//chemoattractant activity involved in axon guidance	K00444 wingless-type MMTV integration site family, member 5 | (RefSeq) Wnt5a, 8030457G12Rik, Wnt-5a;	http://www.genome.jp/dbget-bin/www_bget?mmu:22418	-1.156313099	0.000159855	0.028349254	DOWN
Xdh	2305	19.40702666	1716	19.52890444	2212	24.02118992	2264	28.93011439	3418	48.78614309	3278	34.54048812	5961	68.38629861	chr17	73883895	73950196	-	-	xanthine dehydrogenase oxidase	GO:0001933//negative regulation of protein phosphorylation; GO:0001937//negative regulation of endothelial cell proliferation; GO:0006195//purine nucleotide catabolic process; GO:0006919//activation of cysteine-type endopeptidase activity involved in apoptotic process; GO:0007595//lactation; GO:0009115//xanthine catabolic process; GO:0010044//response to aluminum ion; GO:0010629//negative regulat…	GO:0005615//extracellular space; GO:0005777//peroxisome; GO:0005829//cytosol; GO:0016529//sarcoplasmic reticulum	GO:0004854//xanthine dehydrogenase activity; GO:0004855//xanthine oxidase activity; GO:0005506//iron ion binding; GO:0009055//electron carrier activity; GO:0016614//oxidoreductase activity, acting on CH-OH group of donors; GO:0016903//oxidoreductase activity, acting on the aldehyde or oxo group of donors; GO:0030151//molybdenum ion binding; GO:0042803//protein homodimerization activity; GO:004354…	K00106 xanthine dehydrogenase/oxidase [EC:1.17.1.4 1.17.3.2] | (RefSeq) Xdh, XO, Xor, Xox-1, Xox1; x	http://www.genome.jp/dbget-bin/www_bget?mmu:22436	1.140500195	0.000184084	0.0307258	UP
Xpnpep2	133	1.220317391	38	0.471278123	75	0.887572309	5	0.069626862	2	0.031109104	9	0.103346344	12	0.150025233	chrX	48106913	48136982	-	-	xaa-pro aminopeptidase 2	GO:0006508//proteolysis	GO:0070062//extracellular exosome	GO:0046872//metal ion binding; GO:0070006//metalloaminopeptidase activity	K14208 Xaa-Pro aminopeptidase 2 [EC:3.4.11.9] | (RefSeq) Xpnpep2, 9030008G12Rik, mAPP; X-prolyl amin	http://www.genome.jp/dbget-bin/www_bget?mmu:170745	-3.198970023	1.24537E-06	0.001213457	DOWN
Zbtb16	2123	10.56570746	1136	7.641866441	1445	9.275509112	2761	20.85454169	4321	36.45601617	2314	14.41263509	11928	80.88688708	chr9	48651797	48836381	-	-	zinc finger and btb domain-containing protein 16	GO:0000122//negative regulation of transcription from RNA polymerase II promoter; GO:0001823//mesonephros development; GO:0007417//central nervous system development; GO:0008285//negative regulation of cell proliferation; GO:0009880//embryonic pattern specification; GO:0009952//anterior/posterior pattern specification; GO:0016567//protein ubiquitination; GO:0032332//positive regulation of chondro…	GO:0005730//nucleolus; GO:0005829//cytosol; GO:0005886//plasma membrane; GO:0016605//PML body; GO:0016607//nuclear speck; GO:0017053//transcriptional repressor complex	GO:0000980//RNA polymerase II distal enhancer sequence-specific DNA binding; GO:0001206//transcriptional repressor activity, RNA polymerase II distal enhancer sequence-specific binding; GO:0008022//protein C-terminus binding; GO:0019904//protein domain specific binding; GO:0042803//protein homodimerization activity; GO:0046872//metal ion binding	K10055 zinc finger and BTB domain-containing protein 16 | (RefSeq) Zbtb16, AI467657, PLZF, Zfp145, l	http://www.genome.jp/dbget-bin/www_bget?mmu:235320	2.113507334	9.26661E-06	0.005089164	UP
